# Supplementary material for: Proton-gated anion transport governs macropinosome shrinkage
Source: Nat Cell Biol. 2022 May 19;24(6):885–95. doi: 10.1038/s41556-022-00912-0 (PMC9203271; doi:10.1038/s41556-022-00912-0)
Supplement: Source Data Fig. 1 — Statistical source data. [file 41556_2022_912_MOESM7_ESM.xlsx]

## Sheet: Fig. 1
Fig. 1c
Volume, %
Time, min	NaCl											low Na+							low Cl-
5	100	100	100	100	100	100	100	100	100	100	100	100	100	100	100	100	100	100	100	100	100	100	100	100	100	100	100	100
6	106.24	104.58	89.97	83.4896	93.2157	72.7104	75.71	91.84	77.29	67.25	80.3	93.6849	110.354	97.26	107.48	96.64	99.34	99.99	102.843	98.5883	101.48	110.603	106.661	107.557	101.101	104.3	94.16	90.67
7	86.71	92.42	69.2	68.4535	66.7727	58.8478	56.41	79.29	54.92	48.79	57.47	91.1634	105.78	86.25	96.36	89.49	88.6	92.68	101.401	96.1548	102.26	104.687	92.168	109.412	103.227	97.65	84.16	80.17
8	76.67	78.29	57.72	63.0576	49.2785	44.5393	43.64	66.55	37.36	36.89	43.7	92.6791	95.2521	87.53	89.03	81.6	82.09	81.75	97.2775	94.0455	95.53	102.711	90.6488	104.066	98.9415	88.79	79.31	71.33
9	78.88	65.11	49.06	53.4524	34.824	39.6083	32.46	56.4	31.25	31.36	36.51	87.6998	96.6625	80.11	84.09	81.65	77.45	84.12	91.9488	91.4078	90.75	93.8001	89.2037	93.3377	94.3802	85.42	74.34	66.45
10	72.26	54.52	43.39	50.9596	30.9272	33.9436	26.98	44.23	27.78	25.71	32.89	77.3094	88.9027	73.43	79.91	75.15	75.19	79.42	91.7269	85.6675	85.04	76.8757	75.2197	78.8637	86.6439	83.47	71.62	61.04
11	62.71	46.82	33.04	46.985	22.1388	29.2084	24.61	38.87	25.13	23.65	30.06	85.4673	93.3983	70.44	76.49	73.44	72.45	73.87	89.4771	85.1885	78.8	81.3748	70.7924	76.6386	81.693	91.28	69.5	58.75
12	53.23	40.75	24.39	39.6381	19.8393	30.0227	20.26	34.08	21.26	20.72	26.76	87.8724	86.5271	65.26	66.92	68.52	71.92	72.32	84.0079	82.6905	81.39	78.0208	65.4775	73.4967	75.3625	80.59	63.19	53.66
13	48.06	34.93	23.65	37.1776	16.1607	26.1789	19.79	28.94	18.84	19.09	26.39	80.4003	81.9135	58.82	65	67.07	66.96	71.78	77.1835	78.1363	75.26	75.1372	61.6769	73.9507	72.9125	74.79	60.35	49.59
14	44.21	29.17	26	33.5331	14.9904	25.7876	17.77	26.34	16.88	17.99	23.58	81.0707	76.1908	56.76	61.54	65.2	65.72	66.83	77.0326	74.2224	71.37	70.6564	61.3063	66.8972	66.9979	69.62	56.43	44.73
15	40.93	26.39	25.84	31.3241	15.3939	23.6482	17.74	23.3	17.04	16.26	23.09	86.7614	76.0393	45.46	62.04	66.59	64.31	64.94	78.989	67.7776	70.39	63.3839	53.5505	59.9571	64.6644	71.08	53.53	43.03
Fluorescence intensity, %
Time, min	NaCl											low Na+							low Cl-
5	100	100	100	100	100	100	100	100	100	100	100	100	100	100	100	100	100	100	100	100	100	100	100	100	100	100	100	100
6	95.95	92.02	112.93	66.2936	97.1723	127.084	116.04	109.04	126.82	122.56	119.13	100.127	98.8325	97	94.84	106.11	100.81	102	97.5691	103.096	103.2	108.778	99.5741	138.597	74.0773	93.98	100.95	108.35
7	101.16	93.02	123.07	73.0013	124.764	148.392	140.45	125.04	174.46	150.28	140.63	98.5231	95.2178	88.51	99.88	107.82	108.25	104.79	98.4374	103.16	103.47	113.414	98.9258	104.024	60.5489	95.54	107.97	120.09
8	121.04	98.52	132.78	77.6544	146.841	161.799	168.69	148.31	217.11	174.64	163.04	96.1092	96.3373	85.54	103.83	110.31	117.22	108.9	98.2429	100.598	103.5	117.269	96.9993	100.303	56.0719	94.73	113.28	131.88
9	77.68	105.92	147.1	80.3804	162.093	168.311	192.41	174.75	229.58	186.38	174.81	92.6545	95.9738	82.8	107.22	112.68	123.1	101.69	99.972	99.162	101.34	119.661	96.3135	98.6652	54.5733	94.05	117.3	136.75
10	82.46	111.73	152.05	82.0367	160.501	165.227	202.63	193.3	237.53	187.81	179.67	89.1655	96.1543	79.53	106.71	114.39	126.09	102.59	99.9135	97.8893	99.78	114.208	93.9778	96.5992	54.3081	89.48	121.15	141.56
11	86.18	117.71	139.09	83.1715	144.956	156.507	209.55	207.58	244.5	183.51	179.87	61.2888	96.0179	75.55	106.1	114.63	126.05	102.44	98.64	96.6711	96.44	112.733	94.2371	96.536	54.3145	91.19	123.89	143.31
12	90.62	120.44	102.17	81.1744	142.245	170.256	216.76	218	248.48	175.54	176.21	61.1806	94.0712	73.26	105.31	115.05	127.86	99.55	95.874	95.7718	92.99	103.543	94.0797	99.2697	55.3955	89.97	127.88	143.9
13	92.47	124.01	126.97	79.279	151.272	164.529	208	227.67	244.13	172.13	171.55	59.9087	91.1145	72.28	103.99	114.93	127.49	98.57	94.3823	95.0009	89.38	86.1955	89.2065	99.9105	57.0313	85.54	130.07	142.78
14	91.01	124.71	164.48	74.0228	110.407	157.5	202.28	226.45	236.28	165.63	165.64	59.9721	90.6807	71.1	102.48	113.82	125.75	96.88	92.6613	92.6297	86.8	88.642	86.6592	99.3256	57.8197	86.23	131.22	143.46
15	94.01	120.8	156.8	71.8822	116.266	153.297	192.04	222.68	222.36	159.36	161.89	59.0384	89.8956	65.22	100.22	112.4	124.75	95.74	89.5903	91.9443	85.35	88.6809	87.3001	101.931	57.3912	83.31	132.24	143.73
Fig. 1d
Volume, %			Fluorescence intensity, %
NaCl	low Na+	low Cl-	NaCl	low Na+	low Cl-
40.93	86.7614	78.989	94.01	59.0384	89.5903
26.39	76.0393	67.7776	120.8	89.8956	91.9443
25.84	45.46	70.39	156.8	65.22	85.35
31.3241	62.04	63.3839	71.8822	100.22	88.6809
15.3939	66.59	53.5505	116.266	112.4	87.3001
23.6482	64.31	59.9571	153.297	124.75	101.931
17.74	64.94	64.6644	192.04	95.74	57.3912
23.3		71.08	222.68		83.31
17.04		53.53	222.36		132.24
16.26		43.03	159.36		143.73
23.09			161.89
