# Supplementary material for: Proton-gated anion transport governs macropinosome shrinkage
Source: Nat Cell Biol. 2022 May 19;24(6):885–95. doi: 10.1038/s41556-022-00912-0 (PMC9203271; doi:10.1038/s41556-022-00912-0)
Supplement: Source Data Fig. 2 — Statistical source data. [file 41556_2022_912_MOESM9_ESM.xlsx]

## Sheet: Fig. 2
Fig. 2b																				Fig. 2c - Pearson's R		Fig. 2d - Pearson's R
	WT									Tmem206-/-										TMEM206/EEA1	TMEM206/LAMP1	ClC-7/EEA1	ClC-7/LAMP1
Time (s)	-80mV	-60mV	-40mV	-20mV	0mV	+20mV	+40mV	+60mV	+80mV	-80mV	-60mV	-40mV	-20mV	0mV	+20mV	+40mV	+60mV	+80mV		0.65	0.25	-0.26	0.88
0	-2.9e-10	-2.8e-10	-2.9e-10	-2.9e-10	-3e-10	-3e-10	-3e-10	-3e-10	-3e-10	-1.2e-11	-7.4e-12	-5.4e-12	4.21e-13	-1.9e-12	-1e-11	7.63e-13	2.65e-13	-1.3e-11		0.58	0.37	-0.08	0.84
1.01	-3.6e-10	-3.7e-10	-3.5e-10	-3.6e-10	-3.4e-10	-3.5e-10	-3.4e-10	-3.6e-10	-3.6e-10	-3.4e-11	-4e-11	-3.3e-11	-3.5e-11	-3.7e-11	-4.6e-11	-3.3e-11	-3.8e-11	-3.8e-11		0.62	-0.37	-0.26	0.82
2.02	-3.2e-10	-3.2e-10	-3.1e-10	-3.1e-10	-3e-10	-3.1e-10	-3.1e-10	-3.2e-10	-3.2e-10	-2.3e-11	-2.6e-11	-3e-11	-2.6e-11	-1.9e-11	-2.1e-11	-2.9e-11	-3.1e-11	-2.1e-11		0.63	0.31	-0.28	0.86
3.03	-3.1e-10	-3e-10	-2.9e-10	-2.9e-10	-2.9e-10	-3e-10	-2.8e-10	-3e-10	-3e-10	-2.3e-11	-2.6e-11	-2.4e-11	-2.4e-11	-1.9e-11	-2.6e-11	-2.7e-11	-2.3e-11	-2.4e-11		0.63	-0.08	-0.52	0.79
4.04	-2.9e-10	-2.8e-10	-2.9e-10	-2.9e-10	-2.7e-10	-2.9e-10	-2.7e-10	-2.9e-10	-2.9e-10	-2e-11	-2.6e-11	-2.2e-11	-2.7e-11	-8.1e-12	-3.2e-11	-1.8e-11	-1.2e-11	-2.4e-11		0.57	0.16	0.14	0.83
5.05	-2.8e-10	-2.8e-10	-2.8e-10	-2.9e-10	-2.7e-10	-2.8e-10	-2.8e-10	-2.8e-10	-2.9e-10	-1.4e-11	-1.8e-11	-1.8e-11	-2.3e-11	-1.6e-11	-2e-11	-1.8e-11	-1.7e-11	-1.6e-11		0.58	-0.31	0.12	0.87
6.06	-2.8e-10	-2.8e-10	-2.8e-10	-2.8e-10	-2.6e-10	-2.8e-10	-2.8e-10	-2.8e-10	-2.8e-10	-1.7e-11	-2.9e-11	-1.9e-11	-1.8e-11	-1.3e-11	-2.7e-11	-1.6e-11	-2.1e-11	-1.9e-11		0.31	0.31	-0.15	0.82
7.07	-2.7e-10	-2.9e-10	-2.6e-10	-2.8e-10	-2.6e-10	-2.8e-10	-2.8e-10	-2.8e-10	-2.8e-10	-2.2e-11	-2.1e-11	-1.6e-11	-1.8e-11	-1.3e-11	-1.8e-11	-1.6e-11	-2.3e-11	-1.9e-11		0.61	0.3	-0.06	0.78
8.08	-2.8e-10	-2.9e-10	-2.7e-10	-2.8e-10	-2.7e-10	-2.7e-10	-2.7e-10	-2.8e-10	-2.7e-10	-2e-11	-2e-11	-2.4e-11	-1.8e-11	-9.6e-12	-2.9e-11	-1.9e-11	-1.4e-11	-1.5e-11		0.65	0.24	0.2	0.79
9.09	-2.8e-10	-2.8e-10	-2.7e-10	-2.8e-10	-2.7e-10	-2.7e-10	-2.7e-10	-2.8e-10	-2.8e-10	-1.2e-11	-2e-11	-1.2e-11	-1.5e-11	-1.4e-11	-1.8e-11	-1.9e-11	-1.7e-11	-1.9e-11		0.38	0.28	0.02	0.5
10.1	-2.7e-10	-2.6e-10	-2.7e-10	-2.8e-10	-2.6e-10	-2.7e-10	-2.7e-10	-2.7e-10	-2.8e-10	-1.7e-11	-1.7e-11	-1.8e-11	-2.6e-11	-1.1e-11	-2e-11	-1.5e-11	-1.2e-11	-2.1e-11		0.56	0.25	0.2	0.76
11.11	-2.8e-10	-2.7e-10	-2.7e-10	-2.8e-10	-2.6e-10	-2.7e-10	-2.7e-10	-2.7e-10	-2.7e-10	-1.8e-11	-1.5e-11	-1.5e-11	-1.3e-11	-1.1e-11	-8.8e-12	-1.5e-11	-1.7e-11	-1.6e-11		0.15	0.26	0.25	0.74
12.12	-2.8e-10	-2.7e-10	-2.7e-10	-2.7e-10	-2.6e-10	-2.7e-10	-2.7e-10	-2.6e-10	-2.8e-10	-1.8e-11	-1.4e-11	-1.6e-11	-1.7e-11	-1.4e-11	-1.3e-11	-1.5e-11	-1.1e-11	-3e-11		0.56	0.29	0.21	0.57
13.13	-2.8e-10	-2.8e-10	-2.7e-10	-2.7e-10	-2.6e-10	-2.7e-10	-2.6e-10	-2.7e-10	-2.7e-10	-2e-11	-1.8e-11	-1.2e-11	-2.7e-11	-1.4e-11	-1.2e-11	-1.2e-11	-1.4e-11	-2.1e-11		0.49	0.28	0.24	0.72
14.14	-2.7e-10	-2.7e-10	-2.7e-10	-2.7e-10	-2.6e-10	-2.6e-10	-2.6e-10	-2.7e-10	-2.8e-10	-2.6e-11	-1.5e-11	-1.5e-11	-1.5e-11	-1.4e-11	-1.3e-11	-1.6e-11	-2.3e-11	-2.7e-11		0.55	0.25	0.19	0.7
15.15	-2.8e-10	-2.7e-10	-2.6e-10	-2.7e-10	-2.6e-10	-2.6e-10	-2.7e-10	-2.7e-10	-2.8e-10	-2.6e-11	-2e-11	-1e-11	-2e-11	-1.1e-11	-1.8e-11	-8.5e-12	-1.7e-11	-1.8e-11		0.61	0.2	0.14	0.76
16.16	-2.7e-10	-2.6e-10	-2.7e-10	-2.6e-10	-2.5e-10	-2.7e-10	-2.6e-10	-2.7e-10	-2.7e-10	-2.8e-11	-2.3e-11	-1.3e-11	-1.7e-11	-1.7e-11	-2.1e-11	-1.5e-11	-1.5e-11	-1.9e-11		0.47	0.36	-0.19	0.73
17.17	-2.7e-10	-2.6e-10	-2.6e-10	-2.6e-10	-2.7e-10	-2.6e-10	-2.6e-10	-2.7e-10	-2.7e-10	-3.2e-11	-2.3e-11	-5.4e-12	-1.5e-11	-9.6e-12	-1.6e-11	-1.3e-11	-1.7e-11	-2.5e-11		0.61	0.14	0.28	0.84
18.18	-2.6e-10	-2.5e-10	-2.7e-10	-2.7e-10	-2.5e-10	-2.6e-10	-2.7e-10	-2.7e-10	-2.6e-10	-2.6e-11	-2.4e-11	-1.2e-11	-1.7e-11	-8.1e-12	-2.6e-11	-1.8e-11	-2.1e-11	-2.5e-11		0.65	0.26	0.06	0.7
19.19	-2.7e-10	-2.6e-10	-2.5e-10	-2.7e-10	-2.6e-10	-2.7e-10	-2.6e-10	-2.7e-10	-2.7e-10	-1.7e-11	-2.1e-11	-1.8e-11	-1.8e-11	-2e-11	-1.3e-11	-6.9e-12	-2e-11	-1.5e-11		0.54	0.32	0.13	0.81
20.2	-2.8e-10	-2.6e-10	-2.6e-10	-2.6e-10	-2.6e-10	-2.6e-10	-2.6e-10	-2.7e-10	-2.7e-10	-1.8e-11	-1.7e-11	-2.1e-11	-1.3e-11	-1.6e-11	-2e-11	-6.9e-12	-2.1e-11	-2.1e-11			0.35	0.11	0.27
21.21	-2.7e-10	-2.6e-10	-2.6e-10	-2.7e-10	-2.6e-10	-2.6e-10	-2.6e-10	-2.7e-10	-2.7e-10	-2.8e-11	-2.4e-11	-1.8e-11	-1.8e-11	-1.3e-11	-1.2e-11	-1e-11	-2.1e-11	-1.8e-11			0.17	0.1	0.7
22.22	-2.7e-10	-2.7e-10	-2.6e-10	-2.6e-10	-2.5e-10	-2.6e-10	-2.6e-10	-2.7e-10	-2.7e-10	-1.8e-11	-2e-11	-1.3e-11	-1.8e-11	-1.1e-11	-2e-11	-1.8e-11	-1.1e-11	-2.1e-11			0.35	0.12
23.23	-2.6e-10	-2.6e-10	-2.6e-10	-2.6e-10	-2.6e-10	-2.6e-10	-2.7e-10	-2.7e-10	-2.6e-10	-1.2e-11	-1.8e-11	-1.9e-11	-1.2e-11	-1.6e-11	-1.8e-11	-1.2e-11	-1.8e-11	-1.8e-11			0.23	0.03
24.24	-2.7e-10	-2.6e-10	-2.5e-10	-2.5e-10	-2.5e-10	-2.5e-10	-2.6e-10	-2.7e-10	-2.6e-10	-2.3e-11	-1.4e-11	-1.5e-11	-2.4e-11	-6.5e-12	-1.8e-11	-1.8e-11	-1.2e-11	-1.5e-11			0.25	0
25.25	-2.7e-10	-2.6e-10	-2.5e-10	-2.7e-10	-2.4e-10	-2.6e-10	-2.6e-10	-2.6e-10	-2.6e-10	-2.2e-11	-2.4e-11	-1.3e-11	-1.3e-11	-1.3e-11	-2e-11	-2.4e-11	-1.8e-11	-1.8e-11			0.27	0.13
26.26	-2.7e-10	-2.5e-10	-2.6e-10	-2.6e-10	-2.5e-10	-2.6e-10	-2.6e-10	-2.7e-10	-2.7e-10	-1.7e-11	-2.3e-11	-1.2e-11	-8.8e-12	-8.1e-12	-1.3e-11	-1.2e-11	-1.7e-11	-1.8e-11			0.46
27.27	-2.7e-10	-2.6e-10	-2.5e-10	-2.6e-10	-2.5e-10	-2.5e-10	-2.7e-10	-2.7e-10	-2.6e-10	-2.2e-11	-2.3e-11	-2.2e-11	-2.1e-11	-1.4e-11	-1e-11	-1.3e-11	-1.4e-11	-1.5e-11			-0.01
28.28	-2.6e-10	-2.5e-10	-2.6e-10	-2.6e-10	-2.6e-10	-2.6e-10	-2.7e-10	-2.6e-10	-2.7e-10	-1.8e-11	-1.8e-11	-1.8e-11	-1.7e-11	-3.4e-12	-1.8e-11	-2.1e-11	-1.1e-11	-1.5e-11			0.41
29.29	-2.6e-10	-2.5e-10	-2.5e-10	-2.6e-10	-2.5e-10	-2.5e-10	-2.7e-10	-2.7e-10	-2.7e-10	-1.7e-11	-2.3e-11	-1.2e-11	-1.5e-11	-9.6e-12	-1.6e-11	-1.2e-11	-1.5e-11	-1.3e-11			0.24
30.3	-2.6e-10	-2.4e-10	-2.5e-10	-2.5e-10	-2.5e-10	-2.7e-10	-2.6e-10	-2.6e-10	-2.7e-10	-1.7e-11	-1.8e-11	-3.9e-12	-1.3e-11	-1.1e-11	-8.8e-12	-1.2e-11	-1.4e-11	-1.9e-11			0.32
31.31	-2.6e-10	-2.5e-10	-2.5e-10	-2.5e-10	-2.4e-10	-2.7e-10	-2.7e-10	-2.7e-10	-2.7e-10	-2.6e-11	-1.8e-11	-1.6e-11	-2.1e-11	-1.3e-11	-8.8e-12	-1.8e-11	-1.7e-11	-1.9e-11			0.29
32.32	-2.6e-10	-2.4e-10	-2.6e-10	-2.6e-10	-2.5e-10	-2.5e-10	-2.5e-10	-2.6e-10	-2.6e-10	-1.5e-11	-1.8e-11	-1.3e-11	-1e-11	-1.6e-11	-1.8e-11	-1.5e-11	-5.9e-12	-1.9e-11
33.33	-2.6e-10	-2.5e-10	-2.6e-10	-2.6e-10	-2.4e-10	-2.5e-10	-2.6e-10	-2.7e-10	-2.7e-10	-2.6e-11	-2.6e-11	-1.3e-11	-1.7e-11	-1.7e-11	-1.8e-11	-1.6e-11	-1.5e-11	-1.6e-11
34.34	-2.6e-10	-2.6e-10	-2.6e-10	-2.6e-10	-2.4e-10	-2.6e-10	-2.6e-10	-2.6e-10	-2.5e-10	-2.2e-11	-2e-11	-1.8e-11	-2e-11	-8.1e-12	-2.7e-11	-1.8e-11	-1.4e-11	-1.9e-11
35.35	-2.6e-10	-2.6e-10	-2.5e-10	-2.5e-10	-2.5e-10	-2.6e-10	-2.6e-10	-2.7e-10	-2.7e-10	-2.3e-11	-2.4e-11	-1e-11	-2.1e-11	-8.1e-12	-1.6e-11	-1.5e-11	-9e-12	-2.1e-11
36.36	-2.6e-10	-2.5e-10	-2.4e-10	-2.5e-10	-2.5e-10	-2.5e-10	-2.6e-10	-2.6e-10	-2.6e-10	-1.8e-11	-1.8e-11	-1.3e-11	-1.5e-11	-1.1e-11	-2e-11	-1.5e-11	-1.5e-11	-1.9e-11
37.37	-2.6e-10	-2.5e-10	-2.5e-10	-2.5e-10	-2.5e-10	-2.5e-10	-2.5e-10	-2.7e-10	-2.7e-10	-1.7e-11	-2.3e-11	-1.6e-11	-2e-11	-1.4e-11	-1.8e-11	-1.6e-11	-1.7e-11	-2.4e-11
38.38	-2.6e-10	-2.5e-10	-2.5e-10	-2.5e-10	-2.4e-10	-2.5e-10	-2.5e-10	-2.7e-10	-2.6e-10	-1.2e-11	-1.7e-11	-1.5e-11	-1.8e-11	-1.4e-11	-1.6e-11	-1.3e-11	-1.7e-11	-2.5e-11
39.39	-2.6e-10	-2.6e-10	-2.5e-10	-2.5e-10	-2.4e-10	-2.5e-10	-2.5e-10	-2.6e-10	-2.7e-10	-2.6e-11	-1.8e-11	-1.2e-11	-2e-11	-1.6e-11	-1.6e-11	-1.3e-11	-1.5e-11	-2.5e-11
40.4	-2.7e-10	-2.5e-10	-2.5e-10	-2.4e-10	-2.4e-10	-2.5e-10	-2.5e-10	-2.6e-10	-2.6e-10	-2.2e-11	-1.8e-11	-1.3e-11	-1.2e-11	-1.1e-11	-1.6e-11	-1.2e-11	-1.4e-11	-1.8e-11
41.41	-2.7e-10	-2.5e-10	-2.5e-10	-2.5e-10	-2.5e-10	-2.5e-10	-2.5e-10	-2.6e-10	-2.6e-10	-1.8e-11	-1.7e-11	-1.3e-11	-1.7e-11	-1.7e-11	-1.2e-11	-1.3e-11	-1.4e-11	-1.6e-11
42.42	-2.6e-10	-2.5e-10	-2.5e-10	-2.5e-10	-2.5e-10	-2.6e-10	-2.6e-10	-2.6e-10	-2.6e-10	-1.7e-11	-1.5e-11	-1.5e-11	-1.2e-11	-1.1e-11	-1.6e-11	-1.6e-11	-1.8e-11	-2.2e-11
43.43	-2.6e-10	-2.4e-10	-2.5e-10	-2.7e-10	-2.4e-10	-2.6e-10	-2.6e-10	-2.6e-10	-2.6e-10	-1.5e-11	-1.5e-11	-1.3e-11	-1e-11	-6.5e-12	-2e-11	-1.2e-11	-2.4e-11	-1.5e-11
44.44	-2.6e-10	-2.5e-10	-2.5e-10	-2.4e-10	-2.4e-10	-2.5e-10	-2.7e-10	-2.5e-10	-2.5e-10	-1.8e-11	-1.5e-11	-1.6e-11	-1e-11	-1.3e-11	-2e-11	-1.2e-11	-2.1e-11	-1.6e-11
45.45	-2.5e-10	-2.5e-10	-2.5e-10	-2.5e-10	-2.5e-10	-2.5e-10	-2.5e-10	-2.7e-10	-2.6e-10	-1.7e-11	-2e-11	-1.3e-11	-2e-11	-1.4e-11	-1.5e-11	-1.2e-11	-1.1e-11	-1.5e-11
46.46	-2.6e-10	-2.5e-10	-2.4e-10	-2.5e-10	-2.4e-10	-2.5e-10	-2.5e-10	-2.6e-10	-2.6e-10	-1.7e-11	-2e-11	-1e-11	-2e-11	-1.9e-12	-1.5e-11	-1.3e-11	-2e-11	-1.6e-11
47.47	-2.6e-10	-2.5e-10	-2.5e-10	-2.5e-10	-2.4e-10	-2.6e-10	-2.5e-10	-2.6e-10	-2.6e-10	-1.4e-11	-1.7e-11	-1.5e-11	-2e-11	-8.1e-12	-1.8e-11	-1.2e-11	-1.2e-11	-1.5e-11
48.48	-2.6e-10	-2.5e-10	-2.5e-10	-2.6e-10	-2.4e-10	-2.7e-10	-2.5e-10	-2.6e-10	-2.6e-10	-1.2e-11	-1.8e-11	-1.6e-11	-1.8e-11	-1.1e-11	-1.8e-11	-1.3e-11	-2e-11	-1.6e-11
49.49	-2.6e-10	-2.5e-10	-2.4e-10	-2.6e-10	-2.4e-10	-2.5e-10	-2.6e-10	-2.5e-10	-2.6e-10	-2.2e-11	-2e-11	-1.5e-11	-1.7e-11	-8.1e-12	-2.1e-11	-1e-11	-1.5e-11	-1.9e-11
50.5	-2.5e-10	-2.4e-10	-2.4e-10	-2.5e-10	-2.4e-10	-2.5e-10	-2.5e-10	-2.6e-10	-2.5e-10	-1.7e-11	-1.5e-11	-1.5e-11	-1.5e-11	-1.1e-11	-7.2e-12	-1.2e-11	-1.4e-11	-1.3e-11
51.51	-2.5e-10	-2.5e-10	-2.5e-10	-2.5e-10	-2.4e-10	-2.5e-10	-2.5e-10	-2.5e-10	-2.6e-10	-1.5e-11	-2e-11	-1.3e-11	-2e-11	-3.4e-12	-1.5e-11	-1e-11	-1.4e-11	-2.2e-11
52.52	-2.6e-10	-2.5e-10	-2.5e-10	-2.6e-10	-2.4e-10	-2.5e-10	-2.5e-10	-2.6e-10	-2.6e-10	-2.9e-11	-2.1e-11	-1.9e-11	-1.2e-11	-1.1e-11	-1.5e-11	-1.3e-11	-1.1e-11	-1.8e-11
53.53	-2.5e-10	-2.5e-10	-2.6e-10	-2.4e-10	-2.4e-10	-2.5e-10	-2.6e-10	-2.7e-10	-2.5e-10	-2.5e-11	-2e-11	-1.2e-11	-2.1e-11	-9.6e-12	-1.6e-11	-1.2e-11	-1.2e-11	-1.6e-11
54.54	-2.6e-10	-2.6e-10	-2.5e-10	-2.6e-10	-2.3e-10	-2.4e-10	-2.6e-10	-2.7e-10	-2.7e-10	-1.7e-11	-2.3e-11	-1.8e-11	-1.5e-11	-1.6e-11	-1e-11	-8.5e-12	-9e-12	-2.1e-11
55.55	-2.5e-10	-2.5e-10	-2.4e-10	-2.5e-10	-2.4e-10	-2.4e-10	-2.5e-10	-2.6e-10	-2.6e-10	-2.2e-11	-7.4e-12	-2.2e-11	-1e-11	-1.3e-11	-8.8e-12	-2.5e-11	-1.5e-11	-1.5e-11
56.56	-2.6e-10	-2.5e-10	-2.5e-10	-2.6e-10	-2.4e-10	-2.5e-10	-2.5e-10	-2.6e-10	-2.6e-10	-1.1e-11	-1.4e-11	-1.5e-11	-1.3e-11	-1.7e-11	-2e-11	-1.2e-11	-1.4e-11	-2.1e-11
57.57	-2.7e-10	-2.4e-10	-2.6e-10	-2.5e-10	-2.4e-10	-2.6e-10	-2.5e-10	-2.6e-10	-2.5e-10	-1.4e-11	-1.7e-11	-1.8e-11	-1.2e-11	-1.3e-11	-1.8e-11	-6.9e-12	-1.2e-11	-1.9e-11
58.58	-2.6e-10	-2.5e-10	-2.5e-10	-2.5e-10	-2.4e-10	-2.6e-10	-2.5e-10	-2.6e-10	-2.6e-10	-2.2e-11	-1.5e-11	-1.3e-11	-2.3e-11	-1.4e-11	-2e-11	-1.6e-11	-9e-12	-1.8e-11
59.59	-2.6e-10	-2.5e-10	-2.6e-10	-2.5e-10	-2.4e-10	-2.5e-10	-2.6e-10	-2.6e-10	-2.6e-10	-2.9e-11	-1.7e-11	-1.9e-11	-2e-11	-9.6e-12	-1.6e-11	-1.2e-11	-1.2e-11	-2.4e-11
60.6	-2.5e-10	-2.4e-10	-2.5e-10	-2.6e-10	-2.4e-10	-2.4e-10	-2.6e-10	-2.6e-10	-2.6e-10	-2.9e-11	-2e-11	-1.8e-11	-1.7e-11	-9.6e-12	-1.5e-11	-1.5e-11	-1.2e-11	-2.1e-11
61.61	-2.7e-10	-2.4e-10	-2.4e-10	-2.5e-10	-2.4e-10	-2.4e-10	-2.6e-10	-2.5e-10	-2.6e-10	-1.8e-11	-1.5e-11	-2.2e-11	-1.5e-11	-9.6e-12	-1.5e-11	-1.9e-11	-1.7e-11	-2.5e-11
62.62	-2.6e-10	-2.4e-10	-2.5e-10	-2.5e-10	-2.4e-10	-2.5e-10	-2.5e-10	-2.6e-10	-2.6e-10	-1.7e-11	-1.5e-11	-1.2e-11	-1.7e-11	-1.1e-11	-1.5e-11	-1.2e-11	-9e-12	-2.2e-11
63.63	-2.5e-10	-2.4e-10	-2.4e-10	-2.6e-10	-2.4e-10	-2.5e-10	-2.5e-10	-2.6e-10	-2.5e-10	-2.3e-11	-1.8e-11	-1.9e-11	-1.5e-11	-1.1e-11	-2e-11	-1.2e-11	-1.7e-11	-1.2e-11
64.64	-2.6e-10	-2.5e-10	-2.4e-10	-2.6e-10	-2.5e-10	-2.5e-10	-2.5e-10	-2.6e-10	-2.6e-10	-1.5e-11	-1.2e-11	-1.6e-11	-1.3e-11	-1.6e-11	-1.5e-11	-1.8e-11	-2.4e-11	-1.6e-11
65.65	-2.6e-10	-2.5e-10	-2.4e-10	-2.5e-10	-2.4e-10	-2.6e-10	-2.6e-10	-2.5e-10	-2.5e-10	-1.7e-11	-1.5e-11	-1e-11	-1.5e-11	-9.6e-12	-2.6e-11	-1.5e-11	-1.4e-11	-1.8e-11
66.66	-2.6e-10	-2.5e-10	-2.4e-10	-2.5e-10	-2.4e-10	-2.6e-10	-2.5e-10	-2.5e-10	-2.5e-10	-1.5e-11	-2e-11	-1e-11	-1.3e-11	-1.3e-11	-1.3e-11	-1.3e-11	-1.4e-11	-1.5e-11
67.67	-2.5e-10	-2.5e-10	-2.3e-10	-2.6e-10	-2.4e-10	-2.6e-10	-2.5e-10	-2.7e-10	-2.7e-10	-2.6e-11	-2.6e-11	-1.8e-11	-2.4e-11	-1.4e-11	-1.5e-11	-1.8e-11	-2.1e-11	-1.9e-11
68.68	-2.5e-10	-2.5e-10	-2.4e-10	-2.5e-10	-2.3e-10	-2.5e-10	-2.5e-10	-2.5e-10	-2.6e-10	-2.3e-11	-1.8e-11	-1.8e-11	-1.3e-11	-6.5e-12	-1.8e-11	-1.3e-11	-5.9e-12	-1.6e-11
69.69	-2.6e-10	-2.4e-10	-2.4e-10	-2.5e-10	-2.5e-10	-2.7e-10	-2.5e-10	-2.5e-10	-2.6e-10	-1.4e-11	-2.3e-11	-1.8e-11	-2.6e-11	-1.1e-11	-1.5e-11	-1.2e-11	-2.1e-11	-1.2e-11
70.7	-2.5e-10	-2.4e-10	-2.5e-10	-2.5e-10	-2.4e-10	-2.5e-10	-2.5e-10	-2.5e-10	-2.6e-10	-2.3e-11	-1.8e-11	-1.5e-11	-1.3e-11	-1.1e-11	-2.1e-11	-1.2e-11	-1.2e-11	-1.9e-11
71.71	-2.5e-10	-2.5e-10	-2.5e-10	-2.5e-10	-2.4e-10	-2.5e-10	-2.6e-10	-2.6e-10	-2.5e-10	-2.8e-11	-1.7e-11	-1e-11	-2.6e-11	-1.7e-11	-1.8e-11	-1.6e-11	-1.1e-11	-1.3e-11
72.72	-2.6e-10	-2.5e-10	-2.5e-10	-2.5e-10	-2.4e-10	-2.5e-10	-2.5e-10	-2.6e-10	-2.6e-10	-2.2e-11	-1.8e-11	-3.9e-12	-2.4e-11	-1.3e-11	-1.8e-11	-8.5e-12	-9e-12	-1.8e-11
73.73	-2.6e-10	-2.4e-10	-2.4e-10	-2.4e-10	-2.3e-10	-2.5e-10	-2.5e-10	-2.5e-10	-2.6e-10	-1.7e-11	-2.6e-11	-1.9e-11	-1.8e-11	-1.7e-11	-1.3e-11	-1.9e-11	-1.2e-11	-1.8e-11
74.74	-2.5e-10	-2.5e-10	-2.5e-10	-2.5e-10	-2.4e-10	-2.6e-10	-2.6e-10	-2.5e-10	-2.6e-10	-1.5e-11	-1.4e-11	-1.3e-11	-1.7e-11	-2e-11	-8.8e-12	-1.2e-11	-1.2e-11	-1.2e-11
75.75	-2.4e-10	-2.5e-10	-2.5e-10	-2.5e-10	-2.3e-10	-2.4e-10	-2.5e-10	-2.7e-10	-2.7e-10	-1.8e-11	-2.1e-11	-1.8e-11	-1.2e-11	-5e-12	-1.5e-11	-1.2e-11	-1.4e-11	-1.8e-11
76.76	-2.6e-10	-2.5e-10	-2.5e-10	-2.5e-10	-2.5e-10	-2.4e-10	-2.5e-10	-2.6e-10	-2.5e-10	-1.7e-11	-9e-12	-8.5e-12	-2.4e-11	-1.6e-11	-1e-11	-1.5e-11	-1.7e-11	-7e-12
77.77	-2.6e-10	-2.5e-10	-2.6e-10	-2.4e-10	-2.4e-10	-2.5e-10	-2.5e-10	-2.6e-10	-2.7e-10	-1.5e-11	-1.8e-11	-1.3e-11	-2e-11	-1.4e-11	-1.5e-11	-2.2e-11	-1.2e-11	-1.8e-11
78.78	-2.6e-10	-2.4e-10	-2.5e-10	-2.5e-10	-2.4e-10	-2.4e-10	-2.5e-10	-2.5e-10	-2.6e-10	-1.8e-11	-1.4e-11	-1.5e-11	-4.2e-12	-1.6e-11	-1.6e-11	-1.3e-11	-1.5e-11	-1.8e-11
79.79	-2.6e-10	-2.4e-10	-2.4e-10	-2.5e-10	-2.3e-10	-2.5e-10	-2.5e-10	-2.5e-10	-2.5e-10	-1.7e-11	-1.8e-11	-1.5e-11	-1.8e-11	-1.1e-11	-1.6e-11	-1.6e-11	-1.8e-11	-1.3e-11
80.8	-2.5e-10	-2.4e-10	-2.5e-10	-2.5e-10	-2.4e-10	-2.4e-10	-2.6e-10	-2.6e-10	-2.6e-10	-2.6e-11	-1.8e-11	-1.2e-11	-1.5e-11	-6.5e-12	-2.6e-11	-1.5e-11	-1.7e-11	-1.3e-11
81.81	-2.5e-10	-2.6e-10	-2.5e-10	-2.5e-10	-2.4e-10	-2.5e-10	-2.6e-10	-2.5e-10	-2.5e-10	-1.8e-11	-1.7e-11	-1.5e-11	-1.5e-11	-1.7e-11	-1.5e-11	-1.5e-11	-1.2e-11	-1.3e-11
82.82	-2.6e-10	-2.4e-10	-2.4e-10	-2.4e-10	-2.4e-10	-2.4e-10	-2.6e-10	-2.5e-10	-2.5e-10	-1.1e-11	-1.5e-11	-1.9e-11	-1.8e-11	-1.3e-11	-2.4e-11	-1e-11	-1.7e-11	-1.6e-11
83.83	-2.6e-10	-2.5e-10	-2.5e-10	-2.4e-10	-2.3e-10	-2.5e-10	-2.5e-10	-2.5e-10	-2.5e-10	-2.2e-11	-1.5e-11	-1.8e-11	-2e-11	-8.1e-12	-1.6e-11	-1.5e-11	-1.4e-11	-1.8e-11
84.84	-2.6e-10	-2.5e-10	-2.5e-10	-2.5e-10	-2.4e-10	-2.5e-10	-2.5e-10	-2.5e-10	-2.6e-10	-1.7e-11	-1.8e-11	-1.6e-11	-1.5e-11	-5e-12	-1.6e-11	-1.9e-11	-1.4e-11	-1.2e-11
85.85	-2.6e-10	-2.4e-10	-2.5e-10	-2.5e-10	-2.4e-10	-2.5e-10	-2.6e-10	-2.5e-10	-2.6e-10	-1.4e-11	-1.4e-11	-1.2e-11	-1.7e-11	-9.6e-12	-1.6e-11	-1.6e-11	-2.7e-11	-1.8e-11
86.86	-2.6e-10	-2.5e-10	-2.4e-10	-2.5e-10	-2.4e-10	-2.5e-10	-2.6e-10	-2.5e-10	-2.6e-10	-1.2e-11	-1.8e-11	-1.3e-11	-1.5e-11	-9.6e-12	-1.6e-11	-1.6e-11	-1.8e-11	-1e-11
87.87	-2.6e-10	-2.4e-10	-2.5e-10	-2.5e-10	-2.4e-10	-2.5e-10	-2.5e-10	-2.5e-10	-2.5e-10	-1.8e-11	-1.1e-11	-1.3e-11	-1.7e-11	-1.1e-11	-1.8e-11	-5.4e-12	-1.2e-11	-1.8e-11
88.88	-2.5e-10	-2.6e-10	-2.5e-10	-2.5e-10	-2.4e-10	-2.5e-10	-2.5e-10	-2.5e-10	-2.5e-10	-1.5e-11	-1.7e-11	-1.8e-11	-1.5e-11	-1.3e-11	-1.6e-11	-2.2e-11	-4.4e-12	-1.3e-11
89.89	-2.6e-10	-2.5e-10	-2.4e-10	-2.5e-10	-2.3e-10	-2.5e-10	-2.5e-10	-2.5e-10	-2.6e-10	-2e-11	-1.8e-11	-1.9e-11	-1.7e-11	-9.6e-12	-1.8e-11	-1.8e-11	-1.5e-11	-1.5e-11
90.9	-2.5e-10	-2.4e-10	-2.5e-10	-2.5e-10	-2.4e-10	-2.5e-10	-2.5e-10	-2.5e-10	-2.5e-10	-2e-11	-1.8e-11	-1.2e-11	-2.6e-11	-9.6e-12	-1.5e-11	-6.9e-12	-1.4e-11	-1.5e-11
91.91	-2.6e-10	-2.4e-10	-2.6e-10	-2.3e-10	-2.4e-10	-2.5e-10	-2.4e-10	-2.4e-10	-2.6e-10	-1.8e-11	-1.7e-11	-2.1e-11	-2.4e-11	-1.6e-11	-2.3e-11	-1.8e-11	-1.5e-11	-1.6e-11
92.92	-2.5e-10	-2.4e-10	-2.5e-10	-2.5e-10	-2.4e-10	-2.5e-10	-2.5e-10	-2.5e-10	-2.7e-10	-2.3e-11	-1.7e-11	-1.5e-11	-1.5e-11	-9.6e-12	-1.3e-11	-1.5e-11	-1.4e-11	-1.3e-11
93.93	-2.6e-10	-2.4e-10	-2.5e-10	-2.6e-10	-2.3e-10	-2.4e-10	-2.5e-10	-2.6e-10	-2.6e-10	-1.8e-11	-1.8e-11	-1.6e-11	-2.4e-11	-1.9e-11	-1.3e-11	-1.6e-11	-1.2e-11	-1.5e-11
94.94	-2.6e-10	-2.4e-10	-2.3e-10	-2.5e-10	-2.4e-10	-2.5e-10	-2.5e-10	-2.5e-10	-2.5e-10	-1.8e-11	-2.4e-11	-1e-11	-1.8e-11	-1.1e-11	-1.8e-11	-1.3e-11	-1.4e-11	-1.3e-11
95.95	-2.5e-10	-2.4e-10	-2.4e-10	-2.5e-10	-2.4e-10	-2.5e-10	-2.5e-10	-2.6e-10	-2.5e-10	-2.2e-11	-1.8e-11	-1.9e-11	-1.8e-11	-1.6e-11	-8.8e-12	-1.8e-11	-7.4e-12	-1.9e-11
96.96	-2.7e-10	-2.4e-10	-2.5e-10	-2.4e-10	-2.3e-10	-2.5e-10	-2.5e-10	-2.6e-10	-2.6e-10	-2e-11	-2.1e-11	-8.5e-12	-2e-11	-9.6e-12	-1e-11	-1.8e-11	-1.8e-11	-2.2e-11
97.97	-2.6e-10	-2.4e-10	-2.4e-10	-2.6e-10	-2.4e-10	-2.5e-10	-2.5e-10	-2.7e-10	-2.6e-10	-2e-11	-1.2e-11	-2.1e-11	-2.1e-11	-6.5e-12	-1.8e-11	-1.5e-11	-1.1e-11	-1.5e-11
98.98	-2.5e-10	-2.4e-10	-2.6e-10	-2.6e-10	-2.4e-10	-2.4e-10	-2.4e-10	-2.5e-10	-2.5e-10	-1.5e-11	-2.4e-11	-1.2e-11	-1.7e-11	-1.4e-11	-2e-11	-1.3e-11	-1.1e-11	-1.8e-11
99.99	-2.6e-10	-2.5e-10	-2.5e-10	-2.6e-10	-2.4e-10	-2.5e-10	-2.5e-10	-2.5e-10	-2.5e-10	-2.3e-11	-1.5e-11	-2.2e-11	-2e-11	-9.6e-12	-2e-11	-1e-11	-1.1e-11	-1.8e-11
101	-2.5e-10	-2.5e-10	-2.5e-10	-2.6e-10	-2.4e-10	-2.5e-10	-2.5e-10	-2.5e-10	-2.6e-10	-1.4e-11	-1.8e-11	-1.5e-11	-1.5e-11	-1.4e-11	-1.6e-11	-1.5e-11	-1.8e-11	-1e-11
102.01	-2.5e-10	-2.4e-10	-2.5e-10	-2.5e-10	-2.4e-10	-2.4e-10	-2.5e-10	-2.6e-10	-2.6e-10	-1.8e-11	-1.2e-11	-1.3e-11	-2.1e-11	-5e-12	-1.3e-11	-1.6e-11	-1.4e-11	-1.8e-11
103.02	-2.6e-10	-2.4e-10	-2.5e-10	-2.5e-10	-2.4e-10	-2.4e-10	-2.6e-10	-2.5e-10	-2.6e-10	-1.8e-11	-9e-12	-1.9e-11	-1.8e-11	-3.4e-12	-2e-11	-2.2e-11	-2e-11	-2.4e-11
104.03	-2.5e-10	-2.4e-10	-2.4e-10	-2.5e-10	-2.4e-10	-2.5e-10	-2.5e-10	-2.5e-10	-2.6e-10	-1.7e-11	-2.1e-11	-1.3e-11	-1.2e-11	-1.9e-11	-2e-11	-1.6e-11	-1.5e-11	-1.3e-11
105.04	-2.6e-10	-2.4e-10	-2.6e-10	-2.5e-10	-2.3e-10	-2.5e-10	-2.6e-10	-2.4e-10	-2.7e-10	-2.3e-11	-1.7e-11	-1.6e-11	-1.5e-11	-1.7e-11	-1.8e-11	-1.9e-11	-2e-11	-1.8e-11
106.05	-2.5e-10	-2.4e-10	-2.4e-10	-2.6e-10	-2.3e-10	-2.5e-10	-2.6e-10	-2.5e-10	-2.6e-10	-1.4e-11	-1.8e-11	-1.5e-11	-7.3e-12	-1.4e-11	-1.6e-11	-1.9e-11	-1.7e-11	-1.2e-11
107.06	-2.5e-10	-2.4e-10	-2.4e-10	-2.5e-10	-2.4e-10	-2.5e-10	-2.6e-10	-2.5e-10	-2.5e-10	-2e-11	-1.7e-11	-1.5e-11	-2.1e-11	-9.6e-12	-1.8e-11	-1.6e-11	-9e-12	-1.5e-11
108.07	-2.6e-10	-2.4e-10	-2.5e-10	-2.5e-10	-2.4e-10	-2.5e-10	-2.5e-10	-2.5e-10	-2.6e-10	-1.8e-11	-1.8e-11	-1e-11	-1.2e-11	-1.6e-11	-1.6e-11	-2.1e-11	-7.4e-12	-2.4e-11
109.08	-2.6e-10	-2.4e-10	-2.4e-10	-2.6e-10	-2.4e-10	-2.6e-10	-2.5e-10	-2.5e-10	-2.6e-10	-1.5e-11	-2.4e-11	-1.8e-11	-1.8e-11	-8.1e-12	-1.2e-11	-1.5e-11	-9e-12	-1e-11
110.09	-2.6e-10	-2.4e-10	-2.6e-10	-2.4e-10	-2.3e-10	-2.5e-10	-2.6e-10	-2.5e-10	-2.5e-10	-2e-11	-2e-11	-1e-11	-2.4e-11	-1.7e-11	-1.3e-11	-1.2e-11	-4.4e-12	-1.8e-11
111.1	-2.6e-10	-2.4e-10	-2.5e-10	-2.5e-10	-2.3e-10	-2.6e-10	-2.5e-10	-2.4e-10	-2.5e-10	-2.2e-11	-1.8e-11	-1.3e-11	-1.3e-11	-1.1e-11	-1.2e-11	-1.6e-11	-1.7e-11	-1.8e-11
112.11	-2.6e-10	-2.4e-10	-2.5e-10	-2.6e-10	-2.3e-10	-2.5e-10	-2.5e-10	-2.6e-10	-2.5e-10	-1.2e-11	-2.9e-11	-1.2e-11	-1.8e-11	-1.3e-11	-7.2e-12	-1.8e-11	-9e-12	-1.6e-11
113.12	-2.5e-10	-2.5e-10	-2.4e-10	-2.5e-10	-2.3e-10	-2.4e-10	-2.5e-10	-2.5e-10	-2.6e-10	-1.5e-11	-1.8e-11	-1.2e-11	-1e-11	-1.3e-11	-2e-11	-1.8e-11	-1.2e-11	-2.4e-11
114.13	-2.5e-10	-2.4e-10	-2.5e-10	-2.5e-10	-2.3e-10	-2.4e-10	-2.5e-10	-2.5e-10	-2.6e-10	-2.2e-11	-1.5e-11	-1.6e-11	-1.8e-11	-1.7e-11	-1.3e-11	-1.3e-11	-1.5e-11	-1.8e-11
115.14	-2.5e-10	-2.3e-10	-2.4e-10	-2.4e-10	-2.3e-10	-2.4e-10	-2.4e-10	-2.6e-10	-2.6e-10	-2.2e-11	-2.4e-11	-1e-11	-2.7e-11	-1.1e-11	-2e-11	-5.4e-12	-1.5e-11	-1.8e-11
116.15	-2.5e-10	-2.4e-10	-2.4e-10	-2.5e-10	-2.4e-10	-2.6e-10	-2.4e-10	-2.5e-10	-2.5e-10	-2e-11	-1.5e-11	-1.9e-11	-1.3e-11	-1.7e-11	-1e-11	-1e-11	-7.4e-12	-1.9e-11
117.16	-2.5e-10	-2.4e-10	-2.4e-10	-2.5e-10	-2.4e-10	-2.5e-10	-2.5e-10	-2.7e-10	-2.5e-10	-2.2e-11	-1.5e-11	-1.2e-11	-2.7e-11	-1.4e-11	-1.5e-11	-8.5e-12	-2e-11	-1.6e-11
118.17	-2.5e-10	-2.4e-10	-2.5e-10	-2.5e-10	-2.3e-10	-2.4e-10	-2.6e-10	-2.6e-10	-2.6e-10	-2.3e-11	-1.8e-11	-1.5e-11	-2e-11	-1.1e-11	-2.1e-11	-8.5e-12	-2e-11	-1.3e-11
119.18	-2.6e-10	-2.3e-10	-2.4e-10	-2.5e-10	-2.3e-10	-2.5e-10	-2.5e-10	-2.5e-10	-2.7e-10	-2e-11	-1.8e-11	-1.3e-11	-1.8e-11	-1.9e-12	-2.6e-11	-8.5e-12	-1.1e-11	-1.9e-11
120.19	-2.6e-10	-2.4e-10	-2.4e-10	-2.5e-10	-2.4e-10	-2.6e-10	-2.5e-10	-2.6e-10	-2.6e-10	-1.4e-11	-1.4e-11	-1.5e-11	-1.2e-11	-6.5e-12	-2.4e-11	-1.3e-11	-1.5e-11	-2.5e-11
121.2	-2.5e-10	-2.4e-10	-2.4e-10	-2.5e-10	-2.4e-10	-2.4e-10	-2.6e-10	-2.6e-10	-2.5e-10	-2.3e-11	-1.5e-11	-1.5e-11	-1e-11	-1.1e-11	-2e-11	-2.5e-11	-1.7e-11	-1.8e-11
122.21	-2.6e-10	-2.4e-10	-2.4e-10	-2.5e-10	-2.3e-10	-2.5e-10	-2.5e-10	-2.6e-10	-2.7e-10	-1.7e-11	-1.1e-11	-1.5e-11	-1.7e-11	-1.3e-11	-2.1e-11	-1e-11	-2e-11	-1.6e-11
123.22	-2.6e-10	-2.3e-10	-2.4e-10	-2.4e-10	-2.4e-10	-2.4e-10	-2.5e-10	-2.5e-10	-2.6e-10	-1.2e-11	-1.7e-11	-1.5e-11	-1.5e-11	-1.1e-11	-1.5e-11	-1.2e-11	-2.1e-11	-1.3e-11
124.23	-2.6e-10	-2.4e-10	-2.4e-10	-2.4e-10	-2.3e-10	-2.4e-10	-2.6e-10	-2.6e-10	-2.5e-10	-2e-11	-2e-11	-1.6e-11	-2e-11	-1.1e-11	-2.6e-11	-1e-11	-2.3e-11	-1.5e-11
125.24	-2.5e-10	-2.4e-10	-2.4e-10	-2.5e-10	-2.4e-10	-2.5e-10	-2.5e-10	-2.6e-10	-2.6e-10	-1.7e-11	-9e-12	-2.4e-11	-1.8e-11	-1.3e-11	-1.5e-11	-1e-11	-1.8e-11	-1.2e-11
126.25	-2.5e-10	-2.4e-10	-2.4e-10	-2.5e-10	-2.3e-10	-2.5e-10	-2.6e-10	-2.5e-10	-2.6e-10	-1.4e-11	-1.5e-11	-1.5e-11	-1.8e-11	-1.3e-11	-2.1e-11	-1e-11	-5.9e-12	-1.9e-11
127.26	-2.6e-10	-2.4e-10	-2.4e-10	-2.4e-10	-2.4e-10	-2.5e-10	-2.5e-10	-2.5e-10	-2.6e-10	-9.2e-12	-1.8e-11	-6.9e-12	-1e-11	-9.6e-12	-1.6e-11	-2.4e-11	-1.8e-11	-1.6e-11
128.27	-2.5e-10	-2.5e-10	-2.4e-10	-2.5e-10	-2.3e-10	-2.5e-10	-2.4e-10	-2.5e-10	-2.6e-10	-2e-11	-1.7e-11	-1e-11	-2.4e-11	-1.1e-11	-2.1e-11	-2.1e-11	-1.1e-11	-1.2e-11
129.28	-2.6e-10	-2.4e-10	-2.5e-10	-2.5e-10	-2.4e-10	-2.5e-10	-2.5e-10	-2.5e-10	-2.5e-10	-2.3e-11	-2e-11	-8.5e-12	-1.7e-11	-8.1e-12	-1.6e-11	-1.5e-11	-1.2e-11	-2.1e-11
130.29	-2.6e-10	-2.4e-10	-2.4e-10	-2.5e-10	-2.4e-10	-2.5e-10	-2.5e-10	-2.5e-10	-2.6e-10	-7.7e-12	-2.6e-11	-1.5e-11	-2.1e-11	-5e-12	-2.6e-11	-1.8e-11	-2.1e-11	-1.9e-11
131.3	-2.5e-10	-2.4e-10	-2.5e-10	-2.5e-10	-2.5e-10	-2.4e-10	-2.5e-10	-2.5e-10	-2.6e-10	-1.5e-11	-1.7e-11	-1.5e-11	-2.7e-11	-1.4e-11	-2.1e-11	-5.4e-12	-1.7e-11	-2.4e-11
132.31	-2.6e-10	-2.5e-10	-2.5e-10	-2.4e-10	-2.4e-10	-2.5e-10	-2.5e-10	-2.5e-10	-2.5e-10	-1.4e-11	-1.7e-11	-1.3e-11	-2.1e-11	-1.7e-11	-2e-11	-2.2e-11	-1.2e-11	-1.9e-11
133.32	-2.6e-10	-2.5e-10	-2.5e-10	-2.5e-10	-2.4e-10	-2.4e-10	-2.5e-10	-2.4e-10	-2.6e-10	-2.2e-11	-1.4e-11	-1.3e-11	-2.6e-11	-1.9e-11	-1.3e-11	-1.3e-11	-1.7e-11	-1.9e-11
134.33	-2.5e-10	-2.4e-10	-2.4e-10	-2.5e-10	-2.4e-10	-2.5e-10	-2.5e-10	-2.6e-10	-2.6e-10	-2.2e-11	-1.5e-11	-1.3e-11	-2e-11	-1.6e-11	-1.2e-11	-1e-11	-7.4e-12	-1.6e-11
135.34	-2.6e-10	-2.4e-10	-2.5e-10	-2.4e-10	-2.4e-10	-2.4e-10	-2.5e-10	-2.5e-10	-2.6e-10	-1.8e-11	-1.2e-11	-1e-11	-2.1e-11	-1.6e-11	-1.2e-11	-7.8e-13	-1.1e-11	-1.2e-11
136.35	-2.6e-10	-2.4e-10	-2.4e-10	-2.3e-10	-2.3e-10	-2.5e-10	-2.5e-10	-2.5e-10	-2.6e-10	-1.7e-11	-2.1e-11	-1.3e-11	-2.7e-11	-1.9e-11	-1.3e-11	-1.9e-11	-1.4e-11	-1.3e-11
137.36	-2.5e-10	-2.4e-10	-2.5e-10	-2.4e-10	-2.3e-10	-2.4e-10	-2.4e-10	-2.6e-10	-2.7e-10	-2.3e-11	-1.7e-11	-1.5e-11	-2.9e-11	-1.7e-11	-1.8e-11	-1.2e-11	-1.2e-11	-1.9e-11
138.37	-2.6e-10	-2.4e-10	-2.5e-10	-2.4e-10	-2.4e-10	-2.4e-10	-2.5e-10	-2.5e-10	-2.6e-10	-2e-11	-1.8e-11	-1.8e-11	-2.3e-11	-1.7e-11	-1.5e-11	-8.5e-12	-1.5e-11	-1.2e-11
139.38	-2.6e-10	-2.4e-10	-2.4e-10	-2.4e-10	-2.4e-10	-2.4e-10	-2.4e-10	-2.5e-10	-2.6e-10	-2.2e-11	-1.1e-11	-1.6e-11	-1.7e-11	-1.4e-11	-1.2e-11	-1.8e-11	-1.5e-11	-1.5e-11
140.39	-2.6e-10	-2.5e-10	-2.4e-10	-2.5e-10	-2.4e-10	-2.5e-10	-2.6e-10	-2.5e-10	-2.5e-10	-2.3e-11	-2.1e-11	-2.1e-11	-2e-11	-1.4e-11	-2.1e-11	-1.8e-11	-1.7e-11	-1.9e-11
141.4	-2.6e-10	-2.4e-10	-2.3e-10	-2.5e-10	-2.4e-10	-2.4e-10	-2.5e-10	-2.5e-10	-2.5e-10	-2.9e-11	-2.1e-11	-1.8e-11	-1.2e-11	-1.1e-11	-2e-11	-6.9e-12	-1.4e-11	-2.2e-11
142.41	-2.5e-10	-2.4e-10	-2.5e-10	-2.4e-10	-2.3e-10	-2.4e-10	-2.6e-10	-2.5e-10	-2.5e-10	-2.3e-11	-1.7e-11	-1.5e-11	-1.2e-11	-8.1e-12	-2.4e-11	-8.5e-12	-1.5e-11	-2.1e-11
143.42	-2.5e-10	-2.3e-10	-2.4e-10	-2.4e-10	-2.3e-10	-2.5e-10	-2.5e-10	-2.5e-10	-2.5e-10	-1.5e-11	-2e-11	-1e-11	-1.2e-11	-1.1e-11	-2e-11	-1.5e-11	-1.2e-11	-7e-12
144.43	-2.5e-10	-2.4e-10	-2.4e-10	-2.4e-10	-2.3e-10	-2.5e-10	-2.6e-10	-2.5e-10	-2.5e-10	-1.8e-11	-1.7e-11	-1.3e-11	-1.5e-11	-1.3e-11	-1.5e-11	-1.3e-11	-2e-11	-1.5e-11
145.44	-2.4e-10	-2.4e-10	-2.5e-10	-2.6e-10	-2.4e-10	-2.5e-10	-2.6e-10	-2.6e-10	-2.5e-10	-2e-11	-1.7e-11	-1.5e-11	-1.2e-11	-1.6e-11	-2.1e-11	-1e-11	-2e-11	-1.9e-11
146.45	-2.4e-10	-2.4e-10	-2.5e-10	-2.5e-10	-2.3e-10	-2.4e-10	-2.6e-10	-2.5e-10	-2.5e-10	-2.2e-11	-1.4e-11	-2.2e-11	-1.5e-11	-1.3e-11	-1.6e-11	-1.6e-11	-1.1e-11	-1.8e-11
147.46	-2.5e-10	-2.4e-10	-2.4e-10	-2.4e-10	-2.3e-10	-2.4e-10	-2.5e-10	-2.5e-10	-2.6e-10	-1.8e-11	-2.1e-11	-1.3e-11	-1.2e-11	-6.5e-12	-1.8e-11	-1.2e-11	-1.1e-11	-1.3e-11
148.47	-2.5e-10	-2.4e-10	-2.4e-10	-2.5e-10	-2.3e-10	-2.4e-10	-2.5e-10	-2.5e-10	-2.6e-10	-1.5e-11	-1.8e-11	-1.8e-11	-2e-11	-8.1e-12	-1.5e-11	-1e-11	-2e-11	-1.8e-11
149.48	-2.4e-10	-2.4e-10	-2.4e-10	-2.5e-10	-2.3e-10	-2.4e-10	-2.5e-10	-2.5e-10	-2.5e-10	-1.4e-11	-2.4e-11	-1.3e-11	-1.7e-11	-1.3e-11	-2.3e-11	-1.9e-11	-1.7e-11	-1.2e-11
150.49	-2.4e-10	-2.5e-10	-2.5e-10	-2.5e-10	-2.3e-10	-2.4e-10	-2.5e-10	-2.5e-10	-2.5e-10	-1.7e-11	-2e-11	-1.3e-11	-1.8e-11	-1.9e-11	-2e-11	-1.3e-11	-1.7e-11	-1.8e-11
151.5	-2.5e-10	-2.5e-10	-2.4e-10	-2.4e-10	-2.2e-10	-2.4e-10	-2.5e-10	-2.4e-10	-2.6e-10	-2.2e-11	-1.7e-11	-8.5e-12	-1.8e-11	-1.7e-11	-1.2e-11	-1.8e-11	-9e-12	-1.8e-11
152.51	-2.5e-10	-2.4e-10	-2.3e-10	-2.4e-10	-2.3e-10	-2.4e-10	-2.5e-10	-2.5e-10	-2.5e-10	-1.8e-11	-2e-11	-8.5e-12	-1.7e-11	-1.9e-11	-2.1e-11	-1.2e-11	-1.5e-11	-1.6e-11
153.52	-2.5e-10	-2.4e-10	-2.4e-10	-2.3e-10	-2.4e-10	-2.4e-10	-2.5e-10	-2.5e-10	-2.6e-10	-2.2e-11	-1.8e-11	-2.2e-11	-1.3e-11	-9.6e-12	-1.2e-11	-1.9e-11	-1.5e-11	-1.6e-11
154.53	-2.5e-10	-2.3e-10	-2.4e-10	-2.5e-10	-2.3e-10	-2.3e-10	-2.5e-10	-2.5e-10	-2.6e-10	-2.2e-11	-2.1e-11	-8.5e-12	-2e-11	-1.1e-11	-1.5e-11	-1.8e-11	-1.7e-11	-1.5e-11
155.54	-2.5e-10	-2.4e-10	-2.5e-10	-2.5e-10	-2.4e-10	-2.5e-10	-2.5e-10	-2.6e-10	-2.6e-10	-2.5e-11	-1.7e-11	-6.9e-12	-1.3e-11	-1.3e-11	-3e-11	-1.8e-11	-2.3e-11	-1.6e-11
156.55	-2.5e-10	-2.4e-10	-2.4e-10	-2.5e-10	-2.4e-10	-2.4e-10	-2.4e-10	-2.5e-10	-2.6e-10	-2.2e-11	-1.5e-11	-1e-11	-1.5e-11	-1.4e-11	-1e-11	-1.8e-11	-1.5e-11	-2.1e-11
157.56	-2.5e-10	-2.4e-10	-2.4e-10	-2.4e-10	-2.3e-10	-2.4e-10	-2.4e-10	-2.6e-10	-2.6e-10	-1.5e-11	-1.7e-11	-1.3e-11	-2.1e-11	-6.5e-12	-2.1e-11	-1.8e-11	-7.4e-12	-1.9e-11
158.57	-2.5e-10	-2.4e-10	-2.4e-10	-2.5e-10	-2.3e-10	-2.4e-10	-2.4e-10	-2.5e-10	-2.5e-10	-2.2e-11	-2e-11	-1.5e-11	-2.1e-11	-2.2e-11	-1.5e-11	-1e-11	-7.4e-12	-1.6e-11
159.58	-2.5e-10	-2.4e-10	-2.4e-10	-2.5e-10	-2.3e-10	-2.4e-10	-2.5e-10	-2.6e-10	-2.5e-10	-1.8e-11	-1.8e-11	-1.2e-11	-2.1e-11	-1.7e-11	-2.4e-11	-1.6e-11	-1.4e-11	-2.7e-11
160.59	-2.5e-10	-2.4e-10	-2.4e-10	-2.5e-10	-2.4e-10	-2.4e-10	-2.6e-10	-2.5e-10	-2.5e-10	-1.8e-11	-1.8e-11	-1.5e-11	-2.1e-11	-9.6e-12	-1.6e-11	-1.2e-11	-2.1e-11	-1.5e-11
161.6	-2.5e-10	-2.4e-10	-2.4e-10	-2.5e-10	-2.3e-10	-2.3e-10	-2.5e-10	-2.5e-10	-2.5e-10	-2.3e-11	-1.8e-11	-1.8e-11	-1.7e-11	-2e-11	-1.8e-11	-1.3e-11	-2.3e-11	-1.5e-11
162.61	-2.4e-10	-2.4e-10	-2.5e-10	-2.5e-10	-2.4e-10	-2.4e-10	-2.5e-10	-2.5e-10	-2.6e-10	-1.5e-11	-1.5e-11	-1.8e-11	-2.1e-11	-1.6e-11	-2.1e-11	-1.3e-11	-1.7e-11	-1.5e-11
163.62	-2.4e-10	-2.4e-10	-2.4e-10	-2.5e-10	-2.3e-10	-2.4e-10	-2.6e-10	-2.6e-10	-2.5e-10	-1.2e-11	-2.1e-11	-1.8e-11	-2e-11	-2e-11	-2.1e-11	-8.5e-12	-2.1e-11	-1.3e-11
164.63	-2.5e-10	-2.4e-10	-2.3e-10	-2.5e-10	-2.2e-10	-2.4e-10	-2.5e-10	-2.5e-10	-2.5e-10	-1.7e-11	-2.1e-11	-2.2e-11	-1.7e-11	-1.1e-11	-1.5e-11	-1.9e-11	-1.1e-11	-1e-11
165.64	-2.5e-10	-2.4e-10	-2.4e-10	-2.5e-10	-2.3e-10	-2.5e-10	-2.5e-10	-2.5e-10	-2.4e-10	-1.4e-11	-2e-11	-1.9e-11	-2e-11	-1.6e-11	-2e-11	-1.5e-11	-1.8e-11	-1.5e-11
166.65	-2.5e-10	-2.4e-10	-2.4e-10	-2.4e-10	-2.3e-10	-2.5e-10	-2.5e-10	-2.6e-10	-2.5e-10	-2.2e-11	-2.1e-11	-1.8e-11	-2.1e-11	-1.7e-11	-2e-11	-1.6e-11	-1.8e-11	-2.1e-11
167.66	-2.5e-10	-2.4e-10	-2.4e-10	-2.6e-10	-2.3e-10	-2.5e-10	-2.5e-10	-2.5e-10	-2.6e-10	-1.8e-11	-2.1e-11	-1.2e-11	-2.1e-11	-1.4e-11	-2.4e-11	-1.3e-11	-1.5e-11	-1.9e-11
168.67	-2.5e-10	-2.4e-10	-2.4e-10	-2.4e-10	-2.4e-10	-2.4e-10	-2.5e-10	-2.5e-10	-2.6e-10	-1.5e-11	-1.1e-11	-1.6e-11	-2e-11	-1.1e-11	-1.5e-11	-6.9e-12	-2e-11	-1.8e-11
169.68	-2.5e-10	-2.5e-10	-2.4e-10	-2.5e-10	-2.3e-10	-2.4e-10	-2.6e-10	-2.5e-10	-2.5e-10	-2.2e-11	-1.2e-11	-1.5e-11	-1.7e-11	-2.3e-11	-2e-11	-1e-11	-1.7e-11	-1.6e-11
170.69	-2.5e-10	-2.4e-10	-2.4e-10	-2.4e-10	-2.4e-10	-2.5e-10	-2.6e-10	-2.6e-10	-2.5e-10	-1.2e-11	-3.2e-11	-3.9e-12	-1.5e-11	-1.3e-11	-2e-11	-1.3e-11	-1.2e-11	-1e-11
171.7	-2.5e-10	-2.4e-10	-2.5e-10	-2.5e-10	-2.3e-10	-2.5e-10	-2.4e-10	-2.5e-10	-2.6e-10	-1.5e-11	-1.7e-11	-1e-11	-1.2e-11	-1.9e-11	-1.2e-11	-1e-11	-1.5e-11	-1.2e-11
172.71	-2.5e-10	-2.4e-10	-2.4e-10	-2.5e-10	-2.2e-10	-2.4e-10	-2.5e-10	-2.6e-10	-2.5e-10	-1.4e-11	-1.5e-11	-6.9e-12	-1.3e-11	-1.1e-11	-1e-11	-1.3e-11	-1.5e-11	-1.9e-11
173.72	-2.5e-10	-2.3e-10	-2.4e-10	-2.4e-10	-2.3e-10	-2.5e-10	-2.5e-10	-2.5e-10	-2.6e-10	-1.8e-11	-2.1e-11	-1.3e-11	-2e-11	-8.1e-12	-1.6e-11	-1.6e-11	-1.5e-11	-1.6e-11
174.73	-2.4e-10	-2.3e-10	-2.4e-10	-2.4e-10	-2.4e-10	-2.4e-10	-2.6e-10	-2.5e-10	-2.5e-10	-1.8e-11	-1.7e-11	-1.6e-11	-1.8e-11	-2.5e-11	-1.6e-11	-1.2e-11	-2.1e-11	-1e-11
175.74	-2.5e-10	-2.3e-10	-2.4e-10	-2.4e-10	-2.4e-10	-2.4e-10	-2.6e-10	-2.5e-10	-2.5e-10	-2.2e-11	-1.7e-11	-1.5e-11	-1.3e-11	-1.7e-11	-2.6e-11	-1e-11	-1.7e-11	-2.5e-11
176.75	-2.4e-10	-2.3e-10	-2.4e-10	-2.4e-10	-2.4e-10	-2.6e-10	-2.5e-10	-2.5e-10	-2.5e-10	-2.2e-11	-1.8e-11	-1.2e-11	-1.3e-11	-1.7e-11	-2.4e-11	-1.3e-11	-1.2e-11	-2.1e-11
177.76	-2.4e-10	-2.3e-10	-2.5e-10	-2.5e-10	-2.3e-10	-2.5e-10	-2.4e-10	-2.5e-10	-2.5e-10	-1.2e-11	-9e-12	-1.3e-11	-2.1e-11	-1.9e-11	-1.8e-11	-1.6e-11	-1.2e-11	-2.5e-11
178.77	-2.4e-10	-2.4e-10	-2.4e-10	-2.4e-10	-2.3e-10	-2.5e-10	-2.5e-10	-2.6e-10	-2.6e-10	-1.8e-11	-2.4e-11	-8.5e-12	-1.7e-11	-1.7e-11	-1.8e-11	-1.3e-11	-1.4e-11	-1.8e-11
179.78	-2.4e-10	-2.4e-10	-2.4e-10	-2.5e-10	-2.3e-10	-2.5e-10	-2.5e-10	-2.5e-10	-2.5e-10	-1.8e-11	-2.7e-11	-8.5e-12	-1.5e-11	-1.4e-11	-2e-11	-1.6e-11	-2.1e-11	-3e-11
180.79	-2.5e-10	-2.4e-10	-2.4e-10	-2.4e-10	-2.2e-10	-2.4e-10	-2.5e-10	-2.5e-10	-2.5e-10	-1.5e-11	-1.2e-11	-7.8e-13	-1e-11	-9.6e-12	-1.5e-11	-1e-11	-1.1e-11	-1.5e-11
181.8	-2.5e-10	-2.3e-10	-2.4e-10	-2.4e-10	-2.4e-10	-2.4e-10	-2.5e-10	-2.6e-10	-2.5e-10	-1.7e-11	-2.7e-11	-1.9e-11	-2.3e-11	-1.4e-11	-2.6e-11	-1.3e-11	-1.5e-11	-1.8e-11
182.81	-2.5e-10	-2.4e-10	-2.4e-10	-2.4e-10	-2.3e-10	-2.5e-10	-2.5e-10	-2.5e-10	-2.6e-10	-2.2e-11	-1.2e-11	-1.3e-11	-1.5e-11	-6.5e-12	-2e-11	-1.3e-11	-2.1e-11	-2.2e-11
183.82	-2.6e-10	-2.3e-10	-2.4e-10	-2.5e-10	-2.3e-10	-2.5e-10	-2.5e-10	-2.5e-10	-2.6e-10	-2.8e-11	-1.2e-11	-1.9e-11	-1.8e-11	-9.6e-12	-2.1e-11	-1.6e-11	-9e-12	-1.3e-11
184.83	-2.6e-10	-2.4e-10	-2.5e-10	-2.4e-10	-2.3e-10	-2.5e-10	-2.5e-10	-2.5e-10	-2.6e-10	-1.2e-11	-1.4e-11	-1.5e-11	-1.5e-11	-9.6e-12	-1.8e-11	-1e-11	-2.3e-11	-1.5e-11
185.84	-2.5e-10	-2.3e-10	-2.3e-10	-2.4e-10	-2.3e-10	-2.5e-10	-2.5e-10	-2.5e-10	-2.5e-10	-2.2e-11	-2.1e-11	-2.2e-11	-1.7e-11	-9.6e-12	-2e-11	-1.3e-11	-2.1e-11	-1.6e-11
186.85	-2.5e-10	-2.4e-10	-2.3e-10	-2.4e-10	-2.3e-10	-2.5e-10	-2.5e-10	-2.5e-10	-2.5e-10	-2.5e-11	-1.8e-11	-8.5e-12	-1.8e-11	-6.5e-12	-1.6e-11	-1.6e-11	-1.4e-11	-1.6e-11
187.86	-2.5e-10	-2.4e-10	-2.4e-10	-2.5e-10	-2.2e-10	-2.6e-10	-2.5e-10	-2.6e-10	-2.5e-10	-2.2e-11	-1.2e-11	-1.2e-11	-1.3e-11	-3.4e-12	-1.6e-11	-1e-11	-1.1e-11	-2.1e-11
188.87	-2.5e-10	-2.3e-10	-2.4e-10	-2.3e-10	-2.4e-10	-2.5e-10	-2.5e-10	-2.6e-10	-2.6e-10	-2.6e-11	-2.3e-11	-1.2e-11	-2.1e-11	-5e-12	-1.3e-11	-1.8e-11	-9e-12	-1.8e-11
189.88	-2.5e-10	-2.4e-10	-2.5e-10	-2.4e-10	-2.3e-10	-2.5e-10	-2.4e-10	-2.4e-10	-2.5e-10	-1.5e-11	-1.7e-11	-1.8e-11	-1.5e-11	-9.6e-12	-2.1e-11	-1.5e-11	-1.7e-11	-1.5e-11
190.89	-2.6e-10	-2.4e-10	-2.3e-10	-2.4e-10	-2.2e-10	-2.5e-10	-2.5e-10	-2.6e-10	-2.6e-10	-1.1e-11	-2.7e-11	-1.9e-11	-1.8e-11	-1.7e-11	-1.6e-11	-1.3e-11	-1.4e-11	-2.5e-11
191.9	-2.5e-10	-2.4e-10	-2.4e-10	-2.5e-10	-2.3e-10	-2.5e-10	-2.5e-10	-2.6e-10	-2.5e-10	-1.2e-11	-2.3e-11	-1.8e-11	-1.8e-11	-1.4e-11	-1.3e-11	-1.5e-11	-1.4e-11	-1.5e-11
192.91	-2.5e-10	-2.4e-10	-2.3e-10	-2.5e-10	-2.3e-10	-2.4e-10	-2.4e-10	-2.5e-10	-2.5e-10	-1.5e-11	-1.8e-11	-1.6e-11	-2.1e-11	-1.3e-11	-1.3e-11	-1.3e-11	-1.5e-11	-1.2e-11
193.92	-2.5e-10	-2.3e-10	-2.4e-10	-2.4e-10	-2.3e-10	-2.5e-10	-2.4e-10	-2.5e-10	-2.5e-10	-1.7e-11	-1.8e-11	-5.4e-12	-2.1e-11	-1.6e-11	-1.5e-11	-1.8e-11	-1.8e-11	-1.6e-11
194.93	-2.4e-10	-2.4e-10	-2.4e-10	-2.5e-10	-2.3e-10	-2.5e-10	-2.4e-10	-2.5e-10	-2.6e-10	-2.2e-11	-2.4e-11	-5.4e-12	-2.1e-11	-2.2e-11	-8.8e-12	-1.5e-11	-7.4e-12	-2.4e-11
195.94	-2.5e-10	-2.3e-10	-2.4e-10	-2.4e-10	-2.3e-10	-2.4e-10	-2.4e-10	-2.5e-10	-2.5e-10	-2.2e-11	-2e-11	-1.8e-11	-2e-11	-1.1e-11	-1e-11	-1.5e-11	-1.8e-11	-1.5e-11
196.95	-2.5e-10	-2.4e-10	-2.4e-10	-2.4e-10	-2.3e-10	-2.4e-10	-2.5e-10	-2.4e-10	-2.6e-10	-2.2e-11	-1.7e-11	-1.5e-11	-1.7e-11	-8.1e-12	-1.2e-11	-1.5e-11	-1.2e-11	-1.5e-11
197.96	-2.6e-10	-2.4e-10	-2.4e-10	-2.4e-10	-2.3e-10	-2.5e-10	-2.5e-10	-2.5e-10	-2.5e-10	-1.4e-11	-1.2e-11	-1.8e-11	-1.5e-11	-5e-12	-1.5e-11	-1.6e-11	-9e-12	-1.5e-11
198.97	-2.6e-10	-2.3e-10	-2.4e-10	-2.5e-10	-2.4e-10	-2.4e-10	-2.4e-10	-2.6e-10	-2.6e-10	-1.4e-11	-1.8e-11	-5.4e-12	-1.7e-11	-1.4e-11	-2e-11	-1.3e-11	-1.7e-11	-1.8e-11
199.98	-2.6e-10	-2.3e-10	-2.4e-10	-2.5e-10	-2.3e-10	-2.4e-10	-2.5e-10	-2.5e-10	-2.6e-10	-1.8e-11	-2.6e-11	-1.3e-11	-1.2e-11	-1.4e-11	-1.2e-11	-1.2e-11	-9e-12	-1.8e-11
200.99	-2.5e-10	-2.4e-10	-2.3e-10	-2.4e-10	-2.4e-10	-2.3e-10	-2.4e-10	-2.6e-10	-2.5e-10	-1.4e-11	-1.4e-11	-1.6e-11	-1.2e-11	-1.4e-11	-7.2e-12	-5.4e-12	-1.2e-11	-1.5e-11
202	-2.6e-10	-2.2e-10	-2.2e-10	-1.8e-10	-8.9e-11	1.42e-11	2.22e-10	5.6e-10	1.03e-09	-1.1e-11	-1.5e-11	1.77e-11	1.89e-11	4.28e-11	4.98e-11	5.47e-11	8.2e-11	7.78e-11
203.01	-2.7e-10	-2.5e-10	-2.3e-10	-2e-10	-1.2e-10	2.19e-11	2.93e-10	7.34e-10	1.32e-09	-1.5e-11	-1.2e-11	-5.4e-12	1.96e-12	1.82e-11	2.05e-11	3.93e-11	4.96e-11	4.85e-11
204.02	-2.6e-10	-2.5e-10	-2.5e-10	-2.2e-10	-1.3e-10	3.74e-11	3.37e-10	8.11e-10	1.49e-09	-2.2e-11	-1.2e-11	-3.9e-12	5.05e-12	8.91e-12	2.21e-11	3.16e-11	4.04e-11	3.77e-11
205.03	-2.6e-10	-2.5e-10	-2.5e-10	-2.3e-10	-1.4e-10	3.74e-11	3.68e-10	8.73e-10	1.59e-09	-2.3e-11	-9e-12	-8.5e-12	-7.3e-12	1.35e-11	9.74e-12	2.24e-11	2.8e-11	3.77e-11
206.04	-2.5e-10	-2.6e-10	-2.5e-10	-2.4e-10	-1.4e-10	4.51e-11	3.91e-10	9.21e-10	1.68e-09	-2e-11	-1.4e-11	-3.9e-12	-2.7e-12	1.05e-11	6.65e-12	2.08e-11	2.34e-11	3.16e-11
207.05	-2.6e-10	-2.6e-10	-2.7e-10	-2.4e-10	-1.4e-10	4.82e-11	4.02e-10	9.42e-10	1.72e-09	-1.7e-11	-1.2e-11	-3.9e-12	-1.1e-12	1.51e-11	9.74e-12	1.16e-11	3.11e-11	3e-11
208.06	-2.4e-10	-2.5e-10	-2.7e-10	-2.5e-10	-1.4e-10	4.66e-11	4.22e-10	9.7e-10	1.75e-09	-2e-11	-2e-11	7.63e-13	1.96e-12	2.74e-12	9.74e-12	8.47e-12	2.19e-11	2.39e-11
209.07	-2.4e-10	-2.6e-10	-2.6e-10	-2.5e-10	-1.3e-10	5.28e-11	4.41e-10	9.85e-10	1.78e-09	-2e-11	-7.4e-12	-6.9e-12	-2.7e-12	1.2e-12	1.74e-11	2.24e-11	2.34e-11	3.16e-11
210.08	-2.5e-10	-2.6e-10	-2.6e-10	-2.4e-10	-1.4e-10	5.89e-11	4.47e-10	9.93e-10	1.8e-09	-2.2e-11	-1.8e-11	-1.3e-11	4.21e-13	-1.9e-12	1.59e-11	1.46e-11	1.72e-11	1.77e-11
211.09	-2.5e-10	-2.5e-10	-2.7e-10	-2.6e-10	-1.3e-10	5.12e-11	4.59e-10	1.01e-09	1.81e-09	-1.2e-11	-1.4e-11	7.63e-13	-2.7e-12	2.74e-12	8.19e-12	8.47e-12	2.03e-11	2.39e-11
212.1	-2.5e-10	-2.5e-10	-2.7e-10	-2.4e-10	-1.3e-10	6.67e-11	4.56e-10	1.02e-09	1.82e-09	-2e-11	-9e-12	2.31e-12	-1.1e-12	7.37e-12	9.74e-12	8.47e-12	2.49e-11	1.46e-11
213.11	-2.5e-10	-2.5e-10	-2.7e-10	-2.5e-10	-1.4e-10	6.36e-11	4.53e-10	1.03e-09	1.85e-09	-1.7e-11	-1.5e-11	2.31e-12	4.21e-13	4.28e-12	6.65e-12	1e-11	2.34e-11	1.92e-11
214.12	-2.5e-10	-2.5e-10	-2.6e-10	-2.5e-10	-1.4e-10	6.36e-11	4.65e-10	1.05e-09	1.87e-09	-1.4e-11	-1.2e-11	-3.9e-12	-7.3e-12	7.37e-12	9.74e-12	2.08e-11	2.03e-11	2.23e-11
215.13	-2.6e-10	-2.5e-10	-2.7e-10	-2.5e-10	-1.5e-10	7.44e-11	4.69e-10	1.06e-09	1.88e-09	-4.6e-12	-1.5e-11	-3.9e-12	-5.7e-12	5.83e-12	8.19e-12	1.16e-11	1.72e-11	2.23e-11
216.14	-2.6e-10	-2.5e-10	-2.8e-10	-2.5e-10	-1.5e-10	7.28e-11	4.7e-10	1.07e-09	1.89e-09	-1.8e-11	-1.5e-11	-2.3e-12	-7.3e-12	7.37e-12	5.11e-12	1.46e-11	2.49e-11	1.92e-11
217.15	-2.5e-10	-2.5e-10	-2.6e-10	-2.5e-10	-1.4e-10	7.59e-11	4.64e-10	1.06e-09	1.9e-09	-2.5e-11	-1.4e-11	-6.9e-12	-1.7e-11	-5e-12	5.11e-12	1e-11	2.34e-11	1.77e-11
218.16	-2.4e-10	-2.6e-10	-2.6e-10	-2.6e-10	-1.4e-10	7.13e-11	4.76e-10	1.08e-09	1.92e-09	-2e-11	-1.5e-11	-7.8e-13	-7.3e-12	-1.9e-12	4.83e-13	1.93e-11	1.57e-11	2.54e-11
219.17	-2.5e-10	-2.5e-10	-2.7e-10	-2.5e-10	-1.4e-10	7.75e-11	4.81e-10	1.09e-09	1.92e-09	-2.2e-11	-1.4e-11	-5.4e-12	-8.8e-12	-5e-12	-1.1e-12	1e-11	1.41e-11	1.31e-11
220.18	-2.4e-10	-2.5e-10	-2.7e-10	-2.5e-10	-1.5e-10	8.21e-11	4.79e-10	1.09e-09	1.92e-09	-2e-11	-1.8e-11	-8.5e-12	-7.3e-12	1.2e-12	-1.1e-12	1.31e-11	1.72e-11	2.08e-11
221.19	-2.5e-10	-2.5e-10	-2.8e-10	-2.6e-10	-1.5e-10	7.75e-11	4.96e-10	1.1e-09	1.94e-09	-1.7e-11	-1.8e-11	-1.2e-11	-2.7e-12	2.74e-12	-2.6e-12	1.31e-11	1.88e-11	2.08e-11
222.2	-2.5e-10	-2.5e-10	-2.7e-10	-2.5e-10	-1.5e-10	7.59e-11	4.92e-10	1.11e-09	1.94e-09	-1.5e-11	-1.7e-11	-5.4e-12	-1.2e-11	-5e-12	9.74e-12	5.39e-12	1.72e-11	1.62e-11
223.21	-2.5e-10	-2.5e-10	-2.7e-10	-2.6e-10	-1.4e-10	7.44e-11	4.92e-10	1.1e-09	1.94e-09	-1.4e-11	-1.2e-11	-5.4e-12	3.51e-12	-3.4e-12	8.19e-12	1e-11	1.72e-11	2.23e-11
224.22	-2.5e-10	-2.5e-10	-2.7e-10	-2.6e-10	-1.5e-10	7.44e-11	4.95e-10	1.11e-09	1.95e-09	-1.4e-11	-1.2e-11	-6.9e-12	-4.2e-12	4.28e-12	1.13e-11	3.85e-12	2.03e-11	1.31e-11
225.23	-2.6e-10	-2.5e-10	-2.7e-10	-2.7e-10	-1.4e-10	7.28e-11	4.93e-10	1.11e-09	1.96e-09	-2.2e-11	-1.8e-11	-5.4e-12	-1e-11	1.2e-11	3.57e-12	1.46e-11	1.88e-11	2.08e-11
226.24	-2.4e-10	-2.6e-10	-2.7e-10	-2.6e-10	-1.4e-10	7.59e-11	4.93e-10	1.13e-09	1.98e-09	-2.6e-11	-1.8e-11	-6.9e-12	-4.2e-12	5.83e-12	3.57e-12	1e-11	2.19e-11	2.39e-11
227.25	-2.5e-10	-2.6e-10	-2.8e-10	-2.6e-10	-1.4e-10	8.05e-11	5.02e-10	1.13e-09	1.97e-09	-1.4e-11	-1.4e-11	-6.9e-12	4.21e-13	5.83e-12	-1.1e-12	8.47e-12	9.52e-12	1.15e-11
228.26	-2.4e-10	-2.7e-10	-2.7e-10	-2.7e-10	-1.4e-10	7.75e-11	4.99e-10	1.12e-09	1.98e-09	-1.2e-11	-1.7e-11	-3.9e-12	-4.2e-12	-8.1e-12	-5.7e-12	8.47e-12	2.34e-11	1.77e-11
229.27	-2.6e-10	-2.7e-10	-2.7e-10	-2.7e-10	-1.5e-10	7.9e-11	5.01e-10	1.13e-09	1.99e-09	-1.4e-11	-2.4e-11	-3.9e-12	-5.7e-12	2.74e-12	9.74e-12	2.08e-11	1.41e-11	1.62e-11
230.28	-2.4e-10	-2.7e-10	-2.8e-10	-2.7e-10	-1.4e-10	8.21e-11	5.02e-10	1.14e-09	1.99e-09	-2.6e-11	-1.4e-11	7.63e-13	-4.2e-12	1.2e-12	9.74e-12	8.47e-12	2.49e-11	9.99e-12
231.29	-2.5e-10	-2.6e-10	-2.8e-10	-2.6e-10	-1.5e-10	7.59e-11	5.06e-10	1.14e-09	2e-09	-1.8e-11	-1.4e-11	-7.8e-13	-2.7e-12	4.28e-12	3.57e-12	1.16e-11	2.03e-11	2.08e-11
232.3	-2.5e-10	-2.6e-10	-2.7e-10	-2.7e-10	-1.5e-10	8.05e-11	5.13e-10	1.15e-09	2.01e-09	-1.8e-11	-9e-12	-1.2e-11	-8.8e-12	4.28e-12	6.65e-12	1.31e-11	1.72e-11	9.99e-12
233.31	-2.4e-10	-2.7e-10	-2.7e-10	-2.7e-10	-1.5e-10	7.75e-11	5.13e-10	1.14e-09	2.02e-09	-1.7e-11	-2.3e-11	-7.8e-13	-8.8e-12	7.37e-12	9.74e-12	6.93e-12	1.11e-11	1.46e-11
234.32	-2.5e-10	-2.6e-10	-2.7e-10	-2.6e-10	-1.4e-10	8.36e-11	5.04e-10	1.15e-09	2.02e-09	-1.8e-11	-1.4e-11	-3.9e-12	-8.8e-12	4.28e-12	1.13e-11	1.62e-11	2.03e-11	8.44e-12
235.33	-2.4e-10	-2.6e-10	-2.8e-10	-2.7e-10	-1.4e-10	8.83e-11	5.12e-10	1.15e-09	2.04e-09	-2.5e-11	-1.1e-11	3.85e-12	-4.2e-12	1.2e-12	9.74e-12	1e-11	2.19e-11	1.92e-11
236.34	-2.5e-10	-2.6e-10	-2.8e-10	-2.7e-10	-1.4e-10	8.67e-11	5.24e-10	1.16e-09	2.03e-09	-2.2e-11	-2.4e-11	-7.8e-13	-1.3e-11	1.2e-12	-2.6e-12	1.77e-11	1.41e-11	1.77e-11
237.35	-2.5e-10	-2.6e-10	-2.7e-10	-2.6e-10	-1.5e-10	8.36e-11	5.33e-10	1.16e-09	2.04e-09	-2.2e-11	-1.4e-11	-5.4e-12	-1.2e-11	5.83e-12	6.65e-12	1.16e-11	2.19e-11	1.46e-11
238.36	-2.5e-10	-2.6e-10	-2.8e-10	-2.6e-10	-1.4e-10	8.98e-11	5.06e-10	1.17e-09	2.05e-09	-2.9e-11	-1.2e-11	-5.4e-12	-4.2e-12	-5e-12	1.74e-11	1.16e-11	1.11e-11	1.15e-11
239.37	-2.4e-10	-2.7e-10	-2.8e-10	-2.7e-10	-1.4e-10	9.29e-11	5.15e-10	1.16e-09	2.04e-09	-2e-11	-1.2e-11	2.31e-12	-7.3e-12	1.05e-11	4.83e-13	1.31e-11	2.19e-11	2.08e-11
240.38	-2.5e-10	-2.6e-10	-2.7e-10	-2.7e-10	-1.5e-10	9.13e-11	5.15e-10	1.18e-09	2.05e-09	-2e-11	-1.1e-11	-8.5e-12	-1.1e-12	2.74e-12	4.83e-13	1e-11	1.72e-11	1.92e-11
241.39	-2.5e-10	-2.6e-10	-2.7e-10	-2.6e-10	-1.5e-10	9.6e-11	5.18e-10	1.17e-09	2.07e-09	-2.2e-11	-1.5e-11	-5.4e-12	-5.7e-12	7.37e-12	5.11e-12	8.47e-12	1.57e-11	2.85e-11
242.4	-2.4e-10	-2.5e-10	-2.8e-10	-2.6e-10	-1.5e-10	8.05e-11	5.18e-10	1.18e-09	2.07e-09	-1.4e-11	-1.7e-11	-1e-11	-4.2e-12	-3.4e-12	6.65e-12	2.08e-11	1.11e-11	1.31e-11
243.41	-2.5e-10	-2.6e-10	-2.8e-10	-2.6e-10	-1.5e-10	8.67e-11	5.24e-10	1.18e-09	2.07e-09	-1.4e-11	-1.7e-11	-1e-11	-4.2e-12	7.37e-12	-1.1e-12	1.62e-11	1.88e-11	2.08e-11
244.42	-2.5e-10	-2.7e-10	-2.8e-10	-2.7e-10	-1.5e-10	8.67e-11	5.26e-10	1.18e-09	2.06e-09	-1.8e-11	-1.2e-11	7.63e-13	-7.3e-12	8.91e-12	-2.6e-12	1.46e-11	9.52e-12	1.46e-11
245.43	-2.5e-10	-2.6e-10	-2.8e-10	-2.7e-10	-1.5e-10	8.98e-11	5.35e-10	1.18e-09	2.09e-09	-2e-11	-1.2e-11	-5.4e-12	-4.2e-12	-1.9e-12	2.03e-12	2.31e-12	9.52e-12	2.08e-11
246.44	-2.5e-10	-2.6e-10	-2.8e-10	-2.6e-10	-1.5e-10	8.98e-11	5.24e-10	1.18e-09	2.07e-09	-1.2e-11	-1.2e-11	-6.9e-12	4.21e-13	2.74e-12	-1.1e-12	1.46e-11	1.88e-11	1.92e-11
247.45	-2.5e-10	-2.7e-10	-2.8e-10	-2.7e-10	-1.5e-10	8.98e-11	5.3e-10	1.2e-09	2.1e-09	-2.8e-11	-1.1e-11	-2.3e-12	-7.3e-12	1.05e-11	6.65e-12	1.16e-11	1.57e-11	1.46e-11
248.46	-2.5e-10	-2.6e-10	-2.8e-10	-2.7e-10	-1.4e-10	8.67e-11	5.32e-10	1.19e-09	2.09e-09	-1.5e-11	-1.1e-11	-3.9e-12	-4.2e-12	5.83e-12	2.03e-12	7.63e-13	1.26e-11	2.85e-11
249.47	-2.5e-10	-2.6e-10	-2.8e-10	-2.7e-10	-1.4e-10	8.98e-11	5.3e-10	1.2e-09	2.1e-09	-1.2e-11	-2e-11	-6.9e-12	-1.1e-12	5.83e-12	8.19e-12	1.16e-11	2.34e-11	1.92e-11
250.48	-2.4e-10	-2.7e-10	-2.8e-10	-2.6e-10	-1.5e-10	1.01e-10	5.38e-10	1.19e-09	2.11e-09	-2.3e-11	-2e-11	-2.3e-12	-8.8e-12	5.83e-12	8.19e-12	1.46e-11	2.03e-11	2.23e-11
251.49	-2.5e-10	-2.6e-10	-2.8e-10	-2.7e-10	-1.5e-10	9.44e-11	5.32e-10	1.19e-09	2.11e-09	-2.6e-11	-2.1e-11	-8.5e-12	-5.7e-12	2.74e-12	5.11e-12	1.93e-11	7.98e-12	2.39e-11
252.5	-2.5e-10	-2.7e-10	-2.8e-10	-2.7e-10	-1.4e-10	9.6e-11	5.4e-10	1.21e-09	2.1e-09	-2.2e-11	-1.2e-11	-2.3e-12	-1e-11	-3.4e-13	8.19e-12	1e-11	2.65e-11	1.77e-11
253.51	-2.4e-10	-2.6e-10	-2.8e-10	-2.7e-10	-1.4e-10	9.44e-11	5.35e-10	1.2e-09	2.11e-09	-2.5e-11	-1.4e-11	-2.3e-12	-7.3e-12	-1.9e-12	-1.1e-12	1.46e-11	2.19e-11	2.23e-11
254.52	-2.5e-10	-2.6e-10	-2.8e-10	-2.7e-10	-1.5e-10	1.04e-10	5.46e-10	1.21e-09	2.11e-09	-1.4e-11	-1.8e-11	2.31e-12	-1e-11	2.74e-12	1.13e-11	1.46e-11	1.88e-11	2.08e-11
255.53	-2.4e-10	-2.6e-10	-2.8e-10	-2.7e-10	-1.5e-10	1.01e-10	5.47e-10	1.21e-09	2.12e-09	-2.8e-11	-1.2e-11	-2.3e-12	-1e-11	-5e-12	-4.1e-12	1.16e-11	1.88e-11	2.54e-11
256.54	-2.5e-10	-2.6e-10	-2.8e-10	-2.7e-10	-1.5e-10	1.04e-10	5.4e-10	1.21e-09	2.12e-09	-1.7e-11	-2.4e-11	-1e-11	-4.2e-12	-3.4e-13	5.11e-12	1.93e-11	1.57e-11	1.46e-11
257.55	-2.4e-10	-2.6e-10	-2.8e-10	-2.6e-10	-1.5e-10	9.75e-11	5.47e-10	1.21e-09	2.12e-09	-2.2e-11	-5.9e-12	-8.5e-12	-1.2e-11	7.37e-12	5.11e-12	1.31e-11	1.41e-11	1.77e-11
258.56	-2.4e-10	-2.6e-10	-2.8e-10	-2.7e-10	-1.5e-10	8.83e-11	5.47e-10	1.22e-09	2.12e-09	-1.8e-11	-1.2e-11	-5.4e-12	-5.7e-12	5.83e-12	5.11e-12	1.62e-11	2.03e-11	1.77e-11
259.57	-2.4e-10	-2.6e-10	-2.7e-10	-2.8e-10	-1.5e-10	9.6e-11	5.36e-10	1.22e-09	2.13e-09	-1.2e-11	-1.7e-11	-2.3e-12	-2.7e-12	-3.4e-13	9.74e-12	1.31e-11	1.72e-11	1.77e-11
260.58	-2.5e-10	-2.6e-10	-2.9e-10	-2.6e-10	-1.6e-10	9.13e-11	5.41e-10	1.22e-09	2.14e-09	-2.2e-11	-2.4e-11	-8.5e-12	-2e-11	5.83e-12	6.65e-12	1.16e-11	1.41e-11	2.23e-11
261.59	-2.5e-10	-2.6e-10	-2.8e-10	-2.6e-10	-1.5e-10	9.9e-11	5.5e-10	1.21e-09	2.15e-09	-2.2e-11	-1.4e-11	-2.3e-12	-2.7e-12	8.91e-12	4.83e-13	1.31e-11	1.26e-11	2.23e-11
262.6	-2.6e-10	-2.6e-10	-2.8e-10	-2.7e-10	-1.6e-10	8.83e-11	5.53e-10	1.21e-09	2.15e-09	-1.8e-11	-1.5e-11	-1.2e-11	5.05e-12	5.83e-12	5.11e-12	3.85e-12	1.72e-11	2.23e-11
263.61	-2.5e-10	-2.6e-10	-2.8e-10	-2.7e-10	-1.6e-10	9.9e-11	5.41e-10	1.22e-09	2.13e-09	-1.7e-11	-9e-12	-1.2e-11	-5.7e-12	7.37e-12	4.83e-13	6.93e-12	1.41e-11	1.31e-11
264.62	-2.6e-10	-2.5e-10	-2.7e-10	-2.6e-10	-1.5e-10	1.01e-10	5.6e-10	1.21e-09	2.14e-09	-2.2e-11	-1.8e-11	-3.9e-12	4.21e-13	1.05e-11	1.59e-11	3.85e-12	2.34e-11	1.46e-11
265.63	-2.5e-10	-2.6e-10	-2.8e-10	-2.7e-10	-1.5e-10	1.04e-10	5.49e-10	1.21e-09	2.15e-09	-2.2e-11	-1.5e-11	-5.4e-12	4.21e-13	1.2e-12	9.74e-12	1.16e-11	1.72e-11	2.23e-11
266.64	-2.6e-10	-2.6e-10	-2.8e-10	-2.7e-10	-1.5e-10	1.02e-10	5.56e-10	1.23e-09	2.15e-09	-1.8e-11	-1.7e-11	-3.9e-12	-8.8e-12	-3.4e-13	9.74e-12	1.46e-11	1.57e-11	2.7e-11
267.65	-2.4e-10	-2.6e-10	-2.7e-10	-2.7e-10	-1.5e-10	9.44e-11	5.6e-10	1.22e-09	2.15e-09	-1.2e-11	-1.4e-11	-6.9e-12	-7.3e-12	4.28e-12	1.13e-11	1.93e-11	1.26e-11	1.77e-11
268.66	-2.5e-10	-2.6e-10	-2.8e-10	-2.7e-10	-1.4e-10	9.29e-11	5.43e-10	1.23e-09	2.16e-09	-1.1e-11	-5.9e-12	7.63e-13	-7.3e-12	4.28e-12	5.11e-12	1e-11	1.41e-11	1.92e-11
269.67	-2.5e-10	-2.6e-10	-2.8e-10	-2.7e-10	-1.4e-10	8.83e-11	5.61e-10	1.22e-09	2.16e-09	-1.8e-11	-1.1e-11	-1e-11	-1e-11	1.05e-11	8.19e-12	1.62e-11	2.03e-11	2.08e-11
270.68	-2.4e-10	-2.7e-10	-2.8e-10	-2.7e-10	-1.5e-10	1.01e-10	5.49e-10	1.24e-09	2.17e-09	-2.3e-11	-1.2e-11	-1.2e-11	-4.2e-12	1.2e-12	6.65e-12	1.16e-11	2.34e-11	1.77e-11
271.69	-2.5e-10	-2.7e-10	-2.8e-10	-2.8e-10	-1.5e-10	1.01e-10	5.61e-10	1.25e-09	2.17e-09	-1.2e-11	-1.4e-11	-6.9e-12	-7.3e-12	5.83e-12	6.65e-12	1.46e-11	1.11e-11	2.54e-11
272.7	-2.5e-10	-2.6e-10	-2.8e-10	-2.7e-10	-1.4e-10	9.75e-11	5.66e-10	1.25e-09	2.17e-09	-1.8e-11	-1.5e-11	2.31e-12	-4.2e-12	2.74e-12	5.11e-12	1.62e-11	1.88e-11	2.23e-11
273.71	-2.4e-10	-2.7e-10	-2.8e-10	-2.8e-10	-1.6e-10	9.75e-11	5.56e-10	1.24e-09	2.18e-09	-1.4e-11	-1.1e-11	-5.4e-12	-4.2e-12	1.2e-11	8.19e-12	1.31e-11	1.57e-11	2.39e-11
274.72	-2.6e-10	-2.6e-10	-2.8e-10	-2.7e-10	-1.4e-10	9.13e-11	5.6e-10	1.24e-09	2.18e-09	-1.8e-11	-2e-11	-7.8e-13	-7.3e-12	5.83e-12	1.13e-11	1.46e-11	2.03e-11	2.54e-11
275.73	-2.5e-10	-2.6e-10	-2.8e-10	-2.7e-10	-1.5e-10	9.9e-11	5.64e-10	1.24e-09	2.18e-09	-9.2e-12	-1.7e-11	-6.9e-12	-8.8e-12	7.37e-12	3.57e-12	1.46e-11	2.03e-11	2.08e-11
276.74	-2.5e-10	-2.6e-10	-2.8e-10	-2.8e-10	-1.5e-10	1.04e-10	5.63e-10	1.25e-09	2.18e-09	-2e-11	-1.7e-11	-2.3e-12	-1.8e-11	-1.9e-12	3.57e-12	1.46e-11	1.57e-11	1.46e-11
277.75	-2.5e-10	-2.6e-10	-2.8e-10	-2.7e-10	-1.5e-10	9.9e-11	5.67e-10	1.24e-09	2.19e-09	-1.2e-11	-7.4e-12	-2.3e-12	-1.3e-11	-3.4e-13	6.65e-12	1.16e-11	2.03e-11	9.99e-12
278.76	-2.5e-10	-2.6e-10	-2.9e-10	-2.7e-10	-1.5e-10	9.9e-11	5.61e-10	1.24e-09	2.19e-09	-1.1e-11	-1.8e-11	-3.9e-12	-2.7e-12	-1.9e-12	3.57e-12	2.39e-11	2.19e-11	1.77e-11
279.77	-2.5e-10	-2.5e-10	-2.8e-10	-2.7e-10	-1.4e-10	9.75e-11	5.69e-10	1.24e-09	2.21e-09	-1.7e-11	-1.5e-11	-8.5e-12	-1e-11	4.28e-12	6.65e-12	1.31e-11	2.49e-11	1.77e-11
280.78	-2.5e-10	-2.7e-10	-2.8e-10	-2.7e-10	-1.5e-10	1.05e-10	5.67e-10	1.24e-09	2.19e-09	-1.8e-11	-1.2e-11	-2.3e-12	-1.1e-12	-3.4e-13	8.19e-12	2.24e-11	9.52e-12	2.08e-11
281.79	-2.5e-10	-2.6e-10	-2.8e-10	-2.7e-10	-1.5e-10	1.01e-10	5.63e-10	1.24e-09	2.2e-09	-1.4e-11	-1.2e-11	-2.3e-12	-7.3e-12	-1.9e-12	6.65e-12	1.16e-11	1.41e-11	1.62e-11
282.8	-2.5e-10	-2.6e-10	-2.8e-10	-2.7e-10	-1.6e-10	9.44e-11	5.7e-10	1.24e-09	2.21e-09	-2.5e-11	-1.2e-11	-5.4e-12	-4.2e-12	8.91e-12	3.57e-12	1e-11	1.72e-11	2.54e-11
283.81	-2.5e-10	-2.6e-10	-2.9e-10	-2.7e-10	-1.6e-10	1.01e-10	5.67e-10	1.25e-09	2.21e-09	-1.5e-11	-1.3e-12	-1.2e-11	-4.2e-12	4.28e-12	6.65e-12	1.46e-11	1.41e-11	1.46e-11
284.82	-2.4e-10	-2.6e-10	-2.7e-10	-2.7e-10	-1.5e-10	1.02e-10	5.66e-10	1.25e-09	2.2e-09	-1.5e-11	-1.7e-11	-6.9e-12	-8.8e-12	-1.9e-12	-1.1e-12	1.93e-11	2.19e-11	1.77e-11
285.83	-2.5e-10	-2.7e-10	-2.8e-10	-2.6e-10	-1.5e-10	1.04e-10	5.73e-10	1.27e-09	2.2e-09	-1.5e-11	-1.4e-11	8.47e-12	5.05e-12	5.83e-12	6.65e-12	1.16e-11	2.19e-11	2.23e-11
286.84	-2.6e-10	-2.7e-10	-2.8e-10	-2.7e-10	-1.5e-10	1.01e-10	5.73e-10	1.25e-09	2.22e-09	-7.7e-12	-1.7e-11	7.63e-13	-7.3e-12	7.37e-12	9.74e-12	6.93e-12	2.03e-11	2.23e-11
287.85	-2.4e-10	-2.6e-10	-2.8e-10	-2.7e-10	-1.5e-10	9.9e-11	5.66e-10	1.25e-09	2.22e-09	-1.1e-11	-1.8e-11	-2.3e-12	-5.7e-12	8.91e-12	3.57e-12	1.31e-11	2.34e-11	9.99e-12
288.86	-2.4e-10	-2.6e-10	-2.7e-10	-2.7e-10	-1.5e-10	9.29e-11	5.67e-10	1.26e-09	2.21e-09	-2.6e-11	-1.8e-11	2.31e-12	-4.2e-12	7.37e-12	5.11e-12	1e-11	2.19e-11	2.23e-11
289.87	-2.4e-10	-2.6e-10	-2.7e-10	-2.7e-10	-1.5e-10	8.83e-11	5.66e-10	1.27e-09	2.23e-09	-1.5e-11	-1.7e-11	-3.9e-12	-4.2e-12	5.83e-12	8.19e-12	1e-11	1.57e-11	2.23e-11
290.88	-2.5e-10	-2.6e-10	-2.8e-10	-2.7e-10	-1.5e-10	9.75e-11	5.67e-10	1.27e-09	2.22e-09	-2.6e-11	-9e-12	-8.5e-12	-1.2e-11	1.2e-11	-2.6e-12	6.93e-12	1.26e-11	2.23e-11
291.89	-2.5e-10	-2.6e-10	-2.8e-10	-2.6e-10	-1.5e-10	1.04e-10	5.63e-10	1.28e-09	2.21e-09	-1.5e-11	-2.1e-11	-3.9e-12	-1e-11	4.28e-12	2.03e-12	1.16e-11	7.98e-12	2.23e-11
292.9	-2.5e-10	-2.7e-10	-2.8e-10	-2.7e-10	-1.5e-10	1.07e-10	5.78e-10	1.28e-09	2.22e-09	-1.2e-11	-1.4e-11	-2.3e-12	-5.7e-12	-3.4e-12	9.74e-12	1.31e-11	1.11e-11	2.39e-11
293.91	-2.5e-10	-2.6e-10	-2.7e-10	-2.7e-10	-1.5e-10	9.29e-11	5.81e-10	1.27e-09	2.23e-09	-1.4e-11	-1.2e-11	-3.9e-12	-8.8e-12	-3.4e-12	8.19e-12	1.93e-11	2.19e-11	2.23e-11
294.92	-2.5e-10	-2.7e-10	-2.9e-10	-2.7e-10	-1.5e-10	9.9e-11	5.72e-10	1.27e-09	2.23e-09	-1.8e-11	-1.7e-11	7.63e-13	-7.3e-12	5.83e-12	8.19e-12	1.93e-11	2.34e-11	2.39e-11
295.93	-2.5e-10	-2.5e-10	-2.9e-10	-2.7e-10	-1.5e-10	1.02e-10	5.75e-10	1.26e-09	2.22e-09	-1.8e-11	-1.8e-11	-2.3e-12	-2.7e-12	8.91e-12	5.11e-12	2.24e-11	1.41e-11	9.99e-12
296.94	-2.5e-10	-2.6e-10	-2.8e-10	-2.7e-10	-1.5e-10	1.01e-10	5.69e-10	1.28e-09	2.23e-09	-1.8e-11	-1.2e-11	-5.4e-12	-1e-11	8.91e-12	1.13e-11	1.46e-11	1.26e-11	1.31e-11
297.95	-2.5e-10	-2.7e-10	-2.8e-10	-2.6e-10	-1.5e-10	1.11e-10	5.8e-10	1.28e-09	2.22e-09	-1.8e-11	-1.1e-11	-6.9e-12	-1.7e-11	4.28e-12	5.11e-12	8.47e-12	1.57e-11	1.31e-11
298.96	-2.5e-10	-2.6e-10	-2.9e-10	-2.7e-10	-1.5e-10	1.08e-10	5.66e-10	1.28e-09	2.25e-09	-2.3e-11	-1.7e-11	-1e-11	-1.1e-12	1.2e-12	8.19e-12	1.16e-11	1.88e-11	2.39e-11
299.97	-2.5e-10	-2.5e-10	-2.9e-10	-2.7e-10	-1.5e-10	1.14e-10	5.78e-10	1.29e-09	2.23e-09	-2.2e-11	-1.7e-11	-2.3e-12	3.51e-12	8.91e-12	2.03e-12	8.47e-12	1.72e-11	2.7e-11
300.98	-2.4e-10	-2.6e-10	-2.9e-10	-2.7e-10	-1.5e-10	1.04e-10	5.78e-10	1.29e-09	2.24e-09	-2.6e-11	-7.4e-12	-1.3e-11	3.51e-12	2.74e-12	9.74e-12	6.93e-12	1.57e-11	1.62e-11
301.99	-2.5e-10	-2.4e-10	-2.8e-10	-2.7e-10	-1.6e-10	1.11e-10	5.75e-10	1.29e-09	2.24e-09	-2.5e-11	-9e-12	2.31e-12	1.96e-12	-1.9e-12	3.57e-12	1e-11	1.72e-11	1.62e-11
303	-2.5e-10	-2.5e-10	-2.8e-10	-2.7e-10	-1.5e-10	1.01e-10	5.72e-10	1.28e-09	2.25e-09	-2e-11	-1.2e-11	-1.3e-11	3.51e-12	1.2e-11	1.28e-11	1.46e-11	1.57e-11	1.46e-11
304.01	-2.4e-10	-2.6e-10	-2.8e-10	-2.7e-10	-1.6e-10	9.75e-11	5.69e-10	1.28e-09	2.26e-09	-2e-11	-1.4e-11	-2.3e-12	-5.7e-12	8.91e-12	4.83e-13	8.47e-12	1.72e-11	1.62e-11
305.02	-2.6e-10	-2.6e-10	-2.8e-10	-2.7e-10	-1.5e-10	9.75e-11	5.81e-10	1.29e-09	2.25e-09	-1.5e-11	-1.7e-11	-8.5e-12	-4.2e-12	4.28e-12	5.11e-12	2.08e-11	1.57e-11	2.85e-11
306.03	-2.4e-10	-2.6e-10	-2.8e-10	-2.7e-10	-1.5e-10	1.02e-10	5.67e-10	1.29e-09	2.25e-09	-1.7e-11	-2e-11	-5.4e-12	-1.1e-12	1.2e-11	8.19e-12	1.16e-11	1.57e-11	2.54e-11
307.04	-2.5e-10	-2.6e-10	-2.9e-10	-2.7e-10	-1.5e-10	1.01e-10	5.66e-10	1.3e-09	2.27e-09	-1.8e-11	-1.7e-11	-8.5e-12	-5.7e-12	1.05e-11	5.11e-12	6.93e-12	2.19e-11	1.92e-11
308.05	-2.5e-10	-2.6e-10	-2.8e-10	-2.7e-10	-1.6e-10	1.02e-10	5.69e-10	1.3e-09	2.26e-09	-1.5e-11	-4.4e-12	-1.2e-11	-1.1e-12	1.2e-11	8.19e-12	1.16e-11	1.88e-11	2.08e-11
309.06	-2.4e-10	-2.6e-10	-2.8e-10	-2.7e-10	-1.5e-10	1.05e-10	5.75e-10	1.3e-09	2.27e-09	-1.7e-11	-1.1e-11	7.63e-13	1.96e-12	1.05e-11	1.28e-11	1.93e-11	2.19e-11	1.92e-11
310.07	-2.4e-10	-2.6e-10	-2.8e-10	-2.7e-10	-1.4e-10	1.02e-10	5.77e-10	1.29e-09	2.26e-09	-1.8e-11	-1.1e-11	-1.2e-11	-1e-11	4.28e-12	1.28e-11	8.47e-12	1.57e-11	2.39e-11
311.08	-2.4e-10	-2.6e-10	-2.8e-10	-2.7e-10	-1.5e-10	1.04e-10	5.8e-10	1.31e-09	2.26e-09	-1.5e-11	-1.1e-11	-7.8e-13	-8.8e-12	7.37e-12	5.11e-12	1e-11	2.49e-11	2.39e-11
312.09	-2.4e-10	-2.6e-10	-2.7e-10	-2.7e-10	-1.4e-10	1.04e-10	5.87e-10	1.3e-09	2.28e-09	-2.2e-11	-1.4e-11	-7.8e-13	-8.8e-12	7.37e-12	1.44e-11	1.77e-11	1.26e-11	2.85e-11
313.1	-2.4e-10	-2.5e-10	-2.7e-10	-2.7e-10	-1.5e-10	1.13e-10	5.84e-10	1.3e-09	2.27e-09	-1.8e-11	-2.4e-11	-2.3e-12	-7.3e-12	-3.4e-13	6.65e-12	8.47e-12	1.26e-11	2.85e-11
314.11	-2.4e-10	-2.6e-10	-2.8e-10	-2.7e-10	-1.5e-10	1.16e-10	5.8e-10	1.31e-09	2.27e-09	-1.7e-11	-1.8e-11	7.63e-13	-5.7e-12	7.37e-12	1.44e-11	8.47e-12	1.72e-11	1.62e-11
315.12	-2.5e-10	-2.6e-10	-2.9e-10	-2.7e-10	-1.5e-10	1.11e-10	5.83e-10	1.3e-09	2.28e-09	-2.5e-11	-1.8e-11	-3.9e-12	-4.2e-12	2.74e-12	9.74e-12	1.31e-11	2.03e-11	2.39e-11
316.13	-2.5e-10	-2.5e-10	-2.8e-10	-2.6e-10	-1.5e-10	1.01e-10	5.8e-10	1.31e-09	2.28e-09	-1.8e-11	-1.2e-11	-5.4e-12	-7.3e-12	2.74e-12	2.03e-12	1e-11	2.03e-11	2.08e-11
317.14	-2.4e-10	-2.6e-10	-2.8e-10	-2.7e-10	-1.5e-10	1.05e-10	5.77e-10	1.31e-09	2.28e-09	-2e-11	-4.4e-12	-2.3e-12	-1e-11	-3.4e-12	2.03e-12	1.77e-11	1.88e-11	1.31e-11
318.15	-2.4e-10	-2.5e-10	-2.8e-10	-2.7e-10	-1.5e-10	1.08e-10	5.93e-10	1.3e-09	2.28e-09	-2.2e-11	-1.1e-11	-8.5e-12	-2.7e-12	5.83e-12	9.74e-12	1.93e-11	1.88e-11	1.46e-11
319.16	-2.4e-10	-2.6e-10	-2.8e-10	-2.6e-10	-1.5e-10	1.18e-10	5.95e-10	1.31e-09	2.28e-09	-1.4e-11	-1.5e-11	-6.9e-12	-1.2e-11	2.74e-12	8.19e-12	2.24e-11	1.26e-11	2.39e-11
320.17	-2.4e-10	-2.5e-10	-2.8e-10	-2.7e-10	-1.5e-10	1.08e-10	5.81e-10	1.3e-09	2.29e-09	-1.7e-11	-2e-11	-5.4e-12	-2.7e-12	2.74e-12	1.28e-11	1.46e-11	2.49e-11	3e-11
321.18	-2.4e-10	-2.6e-10	-2.8e-10	-2.7e-10	-1.5e-10	1.05e-10	5.97e-10	1.3e-09	2.29e-09	-2.9e-11	-1.1e-11	-8.5e-12	-4.2e-12	8.91e-12	8.19e-12	2.08e-11	2.8e-11	2.39e-11
322.19	-2.4e-10	-2.6e-10	-2.8e-10	-2.7e-10	-1.5e-10	1.07e-10	5.83e-10	1.31e-09	2.29e-09	-1.2e-11	-2.7e-11	-7.8e-13	5.05e-12	4.28e-12	5.11e-12	1.46e-11	1.26e-11	2.08e-11
323.2	-2.5e-10	-2.6e-10	-2.8e-10	-2.7e-10	-1.6e-10	1.05e-10	5.8e-10	1.32e-09	2.29e-09	-2.2e-11	-1.1e-11	-2.3e-12	-1e-11	2.74e-12	2.03e-12	8.47e-12	1.88e-11	1.92e-11
324.21	-2.5e-10	-2.6e-10	-2.8e-10	-2.7e-10	-1.6e-10	1.19e-10	5.83e-10	1.31e-09	2.28e-09	-2.2e-11	-9e-12	-6.9e-12	-1e-11	7.37e-12	9.74e-12	1.77e-11	1.72e-11	1.92e-11
325.22	-2.5e-10	-2.6e-10	-2.8e-10	-2.7e-10	-1.5e-10	1.07e-10	5.87e-10	1.31e-09	2.31e-09	-2e-11	-2e-11	5.39e-12	3.51e-12	4.28e-12	8.19e-12	8.47e-12	1.41e-11	1.92e-11
326.23	-2.5e-10	-2.6e-10	-2.8e-10	-2.8e-10	-1.5e-10	1.05e-10	5.83e-10	1.31e-09	2.31e-09	-1.8e-11	-1.4e-11	-1.3e-11	3.51e-12	-6.5e-12	8.19e-12	1.31e-11	2.34e-11	1.77e-11
327.24	-2.4e-10	-2.6e-10	-2.8e-10	-2.8e-10	-1.5e-10	1.05e-10	5.9e-10	1.31e-09	2.31e-09	-1.8e-11	-1.4e-11	-5.4e-12	-1.1e-12	2.74e-12	-1.1e-12	6.93e-12	1.57e-11	2.08e-11
328.25	-2.5e-10	-2.6e-10	-2.8e-10	-2.7e-10	-1.5e-10	1.04e-10	5.89e-10	1.31e-09	2.3e-09	-2.2e-11	-1.8e-11	-3.9e-12	5.05e-12	-3.4e-13	9.74e-12	1.31e-11	2.34e-11	2.23e-11
329.26	-2.5e-10	-2.5e-10	-2.8e-10	-2.7e-10	-1.5e-10	1.04e-10	5.86e-10	1.31e-09	2.3e-09	-2.2e-11	-2.4e-11	-5.4e-12	-7.3e-12	7.37e-12	8.19e-12	1.46e-11	1.72e-11	1.92e-11
330.27	-2.4e-10	-2.6e-10	-2.8e-10	-2.7e-10	-1.6e-10	1.05e-10	5.89e-10	1.31e-09	2.3e-09	-1.7e-11	-1.5e-11	-7.8e-13	6.59e-12	4.28e-12	9.74e-12	5.39e-12	2.65e-11	2.23e-11
331.28	-2.5e-10	-2.7e-10	-2.9e-10	-2.7e-10	-1.5e-10	1.05e-10	5.87e-10	1.31e-09	2.29e-09	-9.2e-12	-1.1e-11	-1e-11	-7.3e-12	2.74e-12	9.74e-12	6.93e-12	1.57e-11	1.62e-11
332.29	-2.4e-10	-2.6e-10	-2.9e-10	-2.7e-10	-1.5e-10	1.14e-10	5.93e-10	1.32e-09	2.29e-09	-2.3e-11	-1.8e-11	-8.5e-12	-1e-11	5.83e-12	8.19e-12	1.46e-11	1.88e-11	2.08e-11
333.3	-2.3e-10	-2.6e-10	-2.9e-10	-2.7e-10	-1.6e-10	1.13e-10	5.84e-10	1.32e-09	2.3e-09	-1.7e-11	-1.5e-11	-5.4e-12	-1e-11	5.83e-12	8.19e-12	1.46e-11	1.88e-11	2.39e-11
334.31	-2.5e-10	-2.6e-10	-2.8e-10	-2.7e-10	-1.5e-10	1.11e-10	5.86e-10	1.32e-09	2.29e-09	-2.2e-11	-2.4e-11	-2.3e-12	-4.2e-12	-3.4e-13	5.11e-12	2.08e-11	1.88e-11	1.77e-11
335.32	-2.4e-10	-2.6e-10	-2.8e-10	-2.7e-10	-1.5e-10	1.19e-10	5.97e-10	1.32e-09	2.29e-09	-2e-11	-2e-11	-3.9e-12	-7.3e-12	2.74e-12	6.65e-12	8.47e-12	1.72e-11	1.62e-11
336.33	-2.4e-10	-2.6e-10	-2.8e-10	-2.7e-10	-1.5e-10	1.11e-10	5.98e-10	1.33e-09	2.3e-09	-2.6e-11	-2.3e-11	7.63e-13	-4.2e-12	5.83e-12	8.19e-12	1.77e-11	2.65e-11	2.08e-11
337.34	-2.4e-10	-2.6e-10	-2.9e-10	-2.7e-10	-1.5e-10	1.05e-10	5.93e-10	1.32e-09	2.31e-09	-1.8e-11	-9e-12	2.31e-12	-1.1e-12	4.28e-12	8.19e-12	1.93e-11	1.57e-11	2.39e-11
338.35	-2.4e-10	-2.5e-10	-2.7e-10	-2.8e-10	-1.4e-10	1.13e-10	5.89e-10	1.32e-09	2.31e-09	-1.1e-11	-7.4e-12	-6.9e-12	-2.7e-12	-8.1e-12	8.19e-12	2.08e-11	2.03e-11	2.08e-11
339.36	-2.5e-10	-2.6e-10	-2.8e-10	-2.8e-10	-1.5e-10	1.08e-10	5.81e-10	1.33e-09	2.32e-09	-1.7e-11	-2e-11	7.63e-13	-7.3e-12	4.28e-12	-2.6e-12	1.31e-11	2.03e-11	1.31e-11
340.37	-2.5e-10	-2.6e-10	-2.8e-10	-2.7e-10	-1.5e-10	1.13e-10	5.86e-10	1.33e-09	2.3e-09	-2.2e-11	-1.1e-11	-5.4e-12	-8.8e-12	2.74e-12	6.65e-12	1.31e-11	1.88e-11	1.46e-11
341.38	-2.5e-10	-2.5e-10	-2.8e-10	-2.7e-10	-1.6e-10	1.14e-10	6e-10	1.32e-09	2.31e-09	-1.8e-11	-1.4e-11	7.63e-13	-2.7e-12	-3.4e-12	1.74e-11	1e-11	1.57e-11	2.54e-11
342.39	-2.5e-10	-2.5e-10	-2.8e-10	-2.7e-10	-1.5e-10	1.11e-10	5.93e-10	1.32e-09	2.31e-09	-1.2e-11	-2.1e-11	-2.3e-12	-4.2e-12	5.83e-12	-5.7e-12	1e-11	1.11e-11	1.92e-11
343.4	-2.6e-10	-2.6e-10	-2.8e-10	-2.7e-10	-1.5e-10	1.08e-10	5.89e-10	1.34e-09	2.3e-09	-1.5e-11	-2e-11	-3.9e-12	-1.1e-12	8.91e-12	6.65e-12	1.93e-11	1.11e-11	1.31e-11
344.41	-2.5e-10	-2.5e-10	-2.7e-10	-2.7e-10	-1.5e-10	1.13e-10	5.92e-10	1.32e-09	2.31e-09	-1.8e-11	-7.4e-12	-5.4e-12	-5.7e-12	5.83e-12	8.19e-12	2.08e-11	2.34e-11	1.77e-11
345.42	-2.4e-10	-2.6e-10	-2.8e-10	-2.8e-10	-1.6e-10	1.11e-10	6.04e-10	1.33e-09	2.33e-09	-2e-11	-9e-12	-6.9e-12	5.05e-12	7.37e-12	1.28e-11	1.93e-11	1.57e-11	2.54e-11
346.43	-2.4e-10	-2.6e-10	-2.8e-10	-2.7e-10	-1.5e-10	1.11e-10	5.98e-10	1.33e-09	2.32e-09	-1.7e-11	-1.4e-11	-1.2e-11	-2.7e-12	7.37e-12	9.74e-12	1.62e-11	1.88e-11	1.77e-11
347.44	-2.5e-10	-2.6e-10	-2.8e-10	-2.8e-10	-1.5e-10	1.01e-10	5.89e-10	1.33e-09	2.32e-09	-1.8e-11	-1.7e-11	-7.8e-13	-5.7e-12	7.37e-12	5.11e-12	6.93e-12	1.11e-11	2.08e-11
348.45	-2.4e-10	-2.5e-10	-2.9e-10	-2.7e-10	-1.6e-10	1.11e-10	5.89e-10	1.33e-09	2.32e-09	-2e-11	-1.7e-11	-8.5e-12	-1e-11	1.05e-11	9.74e-12	1.46e-11	1.41e-11	2.39e-11
349.46	-2.4e-10	-2.6e-10	-2.9e-10	-2.8e-10	-1.4e-10	1.14e-10	5.89e-10	1.33e-09	2.32e-09	-2.2e-11	-1.2e-11	-2.3e-12	-7.3e-12	7.37e-12	2.03e-12	1.46e-11	1.88e-11	2.23e-11
350.47	-2.5e-10	-2.5e-10	-2.8e-10	-2.7e-10	-1.5e-10	1.05e-10	6.06e-10	1.34e-09	2.31e-09	-1.4e-11	-1.8e-11	-5.4e-12	1.96e-12	4.28e-12	3.57e-12	1.93e-11	2.03e-11	2.39e-11
351.48	-2.5e-10	-2.6e-10	-2.7e-10	-2.7e-10	-1.5e-10	1.1e-10	5.87e-10	1.34e-09	2.33e-09	-2.5e-11	-1.2e-11	-3.9e-12	-5.7e-12	2.74e-12	3.57e-12	1.93e-11	1.57e-11	2.08e-11
352.49	-2.5e-10	-2.7e-10	-2.9e-10	-2.7e-10	-1.4e-10	1.14e-10	6.04e-10	1.34e-09	2.33e-09	-2.6e-11	-1.7e-11	-5.4e-12	-4.2e-12	1.2e-12	1.28e-11	1.62e-11	1.26e-11	1.92e-11
353.5	-2.5e-10	-2.7e-10	-2.8e-10	-2.8e-10	-1.5e-10	1.05e-10	5.93e-10	1.34e-09	2.33e-09	-1.7e-11	-1.5e-11	-8.5e-12	3.51e-12	1.05e-11	1.13e-11	8.47e-12	2.03e-11	2.7e-11
354.51	-2.4e-10	-2.6e-10	-2.9e-10	-2.7e-10	-1.5e-10	1.08e-10	5.97e-10	1.35e-09	2.34e-09	-1.5e-11	-1.8e-11	-7.8e-13	4.21e-13	5.83e-12	3.57e-12	1e-11	1.72e-11	1.46e-11
355.52	-2.5e-10	-2.6e-10	-2.9e-10	-2.7e-10	-1.6e-10	1.16e-10	5.97e-10	1.34e-09	2.34e-09	-1.4e-11	-1.5e-11	-5.4e-12	3.51e-12	2.74e-12	2.03e-12	2.08e-11	2.03e-11	2.08e-11
356.53	-2.4e-10	-2.6e-10	-2.8e-10	-2.7e-10	-1.6e-10	1.14e-10	5.98e-10	1.34e-09	2.34e-09	-1.5e-11	-1.2e-11	-5.4e-12	-1e-11	8.91e-12	9.74e-12	6.93e-12	1.72e-11	2.23e-11
357.54	-2.5e-10	-2.6e-10	-2.9e-10	-2.7e-10	-1.6e-10	1.16e-10	5.92e-10	1.34e-09	2.33e-09	-2.5e-11	-1.7e-11	-3.9e-12	-2.7e-12	4.28e-12	6.65e-12	1.31e-11	1.72e-11	2.08e-11
358.55	-2.5e-10	-2.5e-10	-3e-10	-2.7e-10	-1.5e-10	1.18e-10	6.04e-10	1.34e-09	2.33e-09	-1.5e-11	-1.5e-11	7.63e-13	-5.7e-12	1.2e-12	3.57e-12	1.46e-11	1.72e-11	1.62e-11
359.56	-2.4e-10	-2.7e-10	-2.9e-10	-2.8e-10	-1.5e-10	1.18e-10	6.06e-10	1.33e-09	2.34e-09	-1.5e-11	-1.5e-11	-5.4e-12	-1.2e-11	2.74e-12	-1.1e-12	2.24e-11	1.41e-11	9.99e-12
360.57	-2.5e-10	-2.6e-10	-2.9e-10	-2.8e-10	-1.6e-10	1.16e-10	6.03e-10	1.34e-09	2.34e-09	-1.8e-11	-1.4e-11	-1e-11	-7.3e-12	8.91e-12	8.19e-12	1.16e-11	2.19e-11	2.08e-11
361.58	-2.4e-10	-2.5e-10	-3e-10	-2.7e-10	-1.6e-10	1.14e-10	5.89e-10	1.34e-09	2.36e-09	-1.7e-11	-1.5e-11	-1.2e-11	-4.2e-12	4.28e-12	2.03e-12	1.31e-11	1.72e-11	1.62e-11
362.59	-2.5e-10	-2.6e-10	-2.9e-10	-2.8e-10	-1.5e-10	1.02e-10	6.04e-10	1.35e-09	2.35e-09	-2.3e-11	-2e-11	-5.4e-12	-7.3e-12	8.91e-12	2.03e-12	1.62e-11	1.41e-11	1.46e-11
363.6	-2.5e-10	-2.6e-10	-2.8e-10	-2.7e-10	-1.5e-10	1.19e-10	5.9e-10	1.35e-09	2.35e-09	-2.2e-11	-1.7e-11	-2.3e-12	-1.1e-12	1.2e-11	3.57e-12	1.77e-11	1.26e-11	1.15e-11
364.61	-2.5e-10	-2.6e-10	-2.8e-10	-2.7e-10	-1.5e-10	1.1e-10	6.06e-10	1.35e-09	2.34e-09	-2.3e-11	-7.4e-12	-1.2e-11	-2.7e-12	5.83e-12	3.57e-12	1.93e-11	1.72e-11	1.77e-11
365.62	-2.5e-10	-2.6e-10	-2.8e-10	-2.8e-10	-1.6e-10	1.18e-10	5.9e-10	1.35e-09	2.36e-09	-1.4e-11	-1.4e-11	-8.5e-12	-5.7e-12	8.91e-12	-1.1e-12	1.77e-11	1.11e-11	1.46e-11
366.63	-2.5e-10	-2.6e-10	-2.8e-10	-2.7e-10	-1.5e-10	1.24e-10	5.9e-10	1.34e-09	2.35e-09	-1.2e-11	-1.8e-11	-2.3e-12	3.51e-12	1.05e-11	1.28e-11	1e-11	2.03e-11	1.92e-11
367.64	-2.5e-10	-2.6e-10	-2.9e-10	-2.7e-10	-1.5e-10	1.14e-10	6.06e-10	1.34e-09	2.36e-09	-1.5e-11	-1.4e-11	-7.8e-13	-7.3e-12	1.2e-11	3.57e-12	1.31e-11	1.57e-11	1.46e-11
368.65	-2.4e-10	-2.6e-10	-2.8e-10	-2.8e-10	-1.6e-10	1.13e-10	5.95e-10	1.35e-09	2.36e-09	-1.1e-11	-1.2e-11	-2.3e-12	-5.7e-12	7.37e-12	1.44e-11	1.46e-11	1.26e-11	1.92e-11
369.66	-2.5e-10	-2.6e-10	-2.8e-10	-2.9e-10	-1.5e-10	1.1e-10	5.98e-10	1.34e-09	2.36e-09	-1.5e-11	-1.8e-11	2.31e-12	-5.7e-12	7.37e-12	9.74e-12	1e-11	2.03e-11	2.23e-11
370.67	-2.5e-10	-2.6e-10	-2.8e-10	-2.7e-10	-1.5e-10	1.18e-10	5.97e-10	1.35e-09	2.36e-09	-2.5e-11	-1.7e-11	7.63e-13	-1e-11	5.83e-12	2.03e-12	1.31e-11	2.19e-11	1.92e-11
371.68	-2.5e-10	-2.6e-10	-2.9e-10	-2.7e-10	-1.5e-10	1.13e-10	5.97e-10	1.36e-09	2.36e-09	-1.1e-11	-9e-12	6.93e-12	-1.1e-12	1.05e-11	1.13e-11	1.16e-11	2.03e-11	1.31e-11
372.69	-2.5e-10	-2.6e-10	-2.9e-10	-2.8e-10	-1.5e-10	1.19e-10	6.04e-10	1.36e-09	2.37e-09	-1.2e-11	-2.4e-11	-8.5e-12	-4.2e-12	1.05e-11	3.57e-12	2.24e-11	2.03e-11	2.08e-11
373.7	-2.4e-10	-2.6e-10	-2.8e-10	-2.8e-10	-1.5e-10	1.18e-10	6.03e-10	1.35e-09	2.35e-09	-1.7e-11	-1.5e-11	6.93e-12	-1e-11	7.37e-12	-1.1e-12	1.46e-11	1.41e-11	2.08e-11
374.71	-2.4e-10	-2.6e-10	-2.8e-10	-2.7e-10	-1.6e-10	1.18e-10	5.93e-10	1.36e-09	2.37e-09	-1.7e-11	-1.4e-11	-8.5e-12	-1.1e-12	5.83e-12	1.13e-11	1.31e-11	1.88e-11	2.39e-11
375.72	-2.5e-10	-2.5e-10	-2.8e-10	-2.8e-10	-1.5e-10	1.14e-10	6.09e-10	1.36e-09	2.37e-09	-2e-11	-1.4e-11	-5.4e-12	-4.2e-12	5.83e-12	-1.1e-12	6.93e-12	2.19e-11	1.62e-11
376.73	-2.4e-10	-2.7e-10	-2.8e-10	-2.7e-10	-1.4e-10	1.14e-10	6.09e-10	1.35e-09	2.36e-09	-2e-11	-9e-12	7.63e-13	-8.8e-12	8.91e-12	1.28e-11	1.93e-11	1.88e-11	1.62e-11
377.74	-2.4e-10	-2.6e-10	-2.8e-10	-2.7e-10	-1.5e-10	1.14e-10	6.04e-10	1.36e-09	2.38e-09	-2.9e-11	-1.5e-11	-5.4e-12	-1.2e-11	7.37e-12	9.74e-12	8.47e-12	1.57e-11	1.31e-11
378.75	-2.4e-10	-2.6e-10	-2.9e-10	-2.7e-10	-1.5e-10	1.18e-10	6.1e-10	1.36e-09	2.39e-09	-1.8e-11	-2e-11	-1e-11	-5.7e-12	1.2e-12	1.74e-11	1.77e-11	2.03e-11	8.44e-12
379.76	-2.4e-10	-2.6e-10	-2.9e-10	-2.7e-10	-1.5e-10	1.18e-10	5.97e-10	1.36e-09	2.38e-09	-1.7e-11	-1.2e-11	-1e-11	-7.3e-12	8.91e-12	1.28e-11	1.93e-11	1.88e-11	2.08e-11
380.77	-2.4e-10	-2.5e-10	-2.8e-10	-2.8e-10	-1.6e-10	1.28e-10	6.04e-10	1.35e-09	2.38e-09	-2.2e-11	-1.4e-11	-6.9e-12	-1e-11	1.05e-11	6.65e-12	1.62e-11	2.19e-11	2.23e-11
381.78	-2.4e-10	-2.6e-10	-2.9e-10	-2.7e-10	-1.5e-10	1.27e-10	6.09e-10	1.36e-09	2.38e-09	-2.6e-11	-1.2e-11	-1.9e-11	-5.7e-12	8.91e-12	6.65e-12	1.46e-11	2.49e-11	2.39e-11
382.79	-2.5e-10	-2.7e-10	-2.9e-10	-2.8e-10	-1.5e-10	1.13e-10	5.98e-10	1.35e-09	2.38e-09	-2.3e-11	-1.5e-11	-5.4e-12	-8.8e-12	7.37e-12	6.65e-12	1.62e-11	2.19e-11	2.54e-11
383.8	-2.5e-10	-2.6e-10	-2.9e-10	-2.8e-10	-1.5e-10	1.14e-10	6.07e-10	1.35e-09	2.38e-09	-1.5e-11	-1.5e-11	-5.4e-12	-1e-11	2.74e-12	4.83e-13	1.31e-11	1.72e-11	1.92e-11
384.81	-2.5e-10	-2.6e-10	-2.9e-10	-2.7e-10	-1.5e-10	1.21e-10	6.03e-10	1.36e-09	2.39e-09	-1.7e-11	-1.1e-11	-1.6e-11	-4.2e-12	2.74e-12	-1.1e-12	1.16e-11	1.57e-11	1.77e-11
385.82	-2.5e-10	-2.5e-10	-2.8e-10	-2.7e-10	-1.5e-10	1.11e-10	6.04e-10	1.35e-09	2.38e-09	-1.4e-11	-2.1e-11	-6.9e-12	1.96e-12	2.74e-12	-1.1e-12	1.77e-11	2.19e-11	2.08e-11
386.83	-2.5e-10	-2.6e-10	-2.8e-10	-2.7e-10	-1.5e-10	1.14e-10	6.06e-10	1.36e-09	2.38e-09	-2e-11	-1.2e-11	-3.9e-12	-7.3e-12	5.83e-12	6.65e-12	1.77e-11	2.03e-11	2.39e-11
387.84	-2.4e-10	-2.6e-10	-2.8e-10	-2.8e-10	-1.6e-10	1.14e-10	6e-10	1.37e-09	2.38e-09	-2.6e-11	-5.9e-12	-6.9e-12	3.51e-12	7.37e-12	3.57e-12	1.62e-11	1.57e-11	1.62e-11
388.85	-2.5e-10	-2.6e-10	-2.8e-10	-2.8e-10	-1.6e-10	1.1e-10	6.09e-10	1.36e-09	2.38e-09	-1.5e-11	-1.5e-11	-7.8e-13	1.96e-12	1.2e-11	1.28e-11	1.46e-11	1.26e-11	1.31e-11
389.86	-2.5e-10	-2.7e-10	-2.8e-10	-2.8e-10	-1.5e-10	1.18e-10	6.04e-10	1.37e-09	2.38e-09	-1.8e-11	-1.7e-11	6.93e-12	-4.2e-12	2.74e-12	6.65e-12	1.31e-11	2.03e-11	2.23e-11
390.87	-2.5e-10	-2.7e-10	-2.7e-10	-2.7e-10	-1.5e-10	1.19e-10	6.03e-10	1.37e-09	2.39e-09	-1.1e-11	-9e-12	-6.9e-12	-4.2e-12	7.37e-12	2.03e-12	1.46e-11	1.72e-11	2.39e-11
391.88	-2.4e-10	-2.6e-10	-2.9e-10	-2.8e-10	-1.5e-10	1.13e-10	6.04e-10	1.37e-09	2.38e-09	-2e-11	-1.5e-11	-3.9e-12	-1.5e-11	7.37e-12	1.44e-11	6.93e-12	2.19e-11	1.77e-11
392.89	-2.4e-10	-2.6e-10	-2.8e-10	-2.7e-10	-1.5e-10	1.19e-10	6.14e-10	1.37e-09	2.38e-09	-1.4e-11	-9e-12	-3.9e-12	-7.3e-12	4.28e-12	3.57e-12	1.31e-11	2.34e-11	2.39e-11
393.9	-2.4e-10	-2.6e-10	-2.8e-10	-2.8e-10	-1.5e-10	1.14e-10	6.03e-10	1.37e-09	2.39e-09	-1.5e-11	-1.2e-11	8.47e-12	-4.2e-12	1.2e-12	8.19e-12	1.46e-11	2.19e-11	1.77e-11
394.91	-2.4e-10	-2.6e-10	-2.8e-10	-2.7e-10	-1.5e-10	1.14e-10	6.17e-10	1.37e-09	2.38e-09	-2.8e-11	-1.7e-11	-5.4e-12	-1.1e-12	2.74e-12	4.83e-13	1.16e-11	2.34e-11	1.92e-11
395.92	-2.5e-10	-2.6e-10	-2.8e-10	-2.7e-10	-1.4e-10	1.13e-10	6.18e-10	1.37e-09	2.39e-09	-2e-11	-1.1e-11	-5.4e-12	-7.3e-12	5.83e-12	1.44e-11	1e-11	2.34e-11	1.92e-11
396.93	-2.4e-10	-2.5e-10	-2.9e-10	-2.8e-10	-1.5e-10	1.19e-10	6.2e-10	1.38e-09	2.41e-09	-1.7e-11	-1.4e-11	2.31e-12	-4.2e-12	1.05e-11	9.74e-12	1.31e-11	1.57e-11	1.46e-11
397.94	-2.4e-10	-2.5e-10	-2.9e-10	-2.8e-10	-1.6e-10	1.21e-10	6.27e-10	1.38e-09	2.39e-09	-1.7e-11	-1.2e-11	-2.3e-12	-1.1e-12	5.83e-12	5.11e-12	1.31e-11	1.57e-11	1.77e-11
398.95	-2.4e-10	-2.6e-10	-2.9e-10	-2.7e-10	-1.5e-10	1.19e-10	6.21e-10	1.38e-09	2.4e-09	-2.3e-11	-1.2e-11	3.85e-12	-8.8e-12	4.28e-12	9.74e-12	1.16e-11	1.11e-11	2.23e-11
399.96	-2.4e-10	-2.6e-10	-2.8e-10	-2.7e-10	-1.6e-10	1.24e-10	6.09e-10	1.37e-09	2.4e-09	-1.7e-11	-2.3e-11	-8.5e-12	-8.8e-12	8.91e-12	6.65e-12	1.31e-11	2.19e-11	2.54e-11
400.97	-2.4e-10	-2.6e-10	-2.8e-10	-2.7e-10	-1.6e-10	1.22e-10	6.24e-10	1.38e-09	2.41e-09	-1.7e-11	-9e-12	-3.9e-12	-1.1e-12	7.37e-12	9.74e-12	2.24e-11	2.19e-11	2.08e-11
401.98	-2.4e-10	-2.5e-10	-2.9e-10	-2.7e-10	-1.6e-10	1.18e-10	6.17e-10	1.37e-09	2.4e-09	-1.7e-11	-1.4e-11	-2.3e-12	-1.1e-12	4.28e-12	2.03e-12	1.77e-11	1.41e-11	2.23e-11
402.99	-2.5e-10	-2.7e-10	-2.9e-10	-2.7e-10	-1.5e-10	1.02e-10	6.2e-10	1.37e-09	2.41e-09	-1.7e-11	-1.5e-11	6.93e-12	-5.7e-12	5.83e-12	6.65e-12	1.16e-11	1.41e-11	1.77e-11
404	-2.4e-10	-2.7e-10	-2.9e-10	-2.8e-10	-1.5e-10	1.18e-10	6.15e-10	1.38e-09	2.41e-09	-1.8e-11	-1.2e-11	-3.9e-12	-5.7e-12	4.28e-12	-7.2e-12	1.62e-11	7.98e-12	1.77e-11
405.01	-2.5e-10	-2.6e-10	-2.8e-10	-2.7e-10	-1.5e-10	1.14e-10	6.09e-10	1.37e-09	2.41e-09	-2.6e-11	-1.4e-11	-3.9e-12	-4.2e-12	7.37e-12	6.65e-12	1.16e-11	1.26e-11	2.08e-11
406.02	-2.4e-10	-2.6e-10	-2.8e-10	-2.7e-10	-1.6e-10	1.14e-10	6.14e-10	1.36e-09	2.4e-09	-1.5e-11	-1.5e-11	7.63e-13	-2.7e-12	-1.9e-12	5.11e-12	1e-11	1.88e-11	2.23e-11
407.03	-2.4e-10	-2.6e-10	-2.8e-10	-2.7e-10	-1.5e-10	1.08e-10	6.07e-10	1.37e-09	2.4e-09	-1.7e-11	-1.5e-11	-6.9e-12	-8.8e-12	7.37e-12	3.57e-12	1.93e-11	1.26e-11	1.31e-11
408.04	-2.4e-10	-2.8e-10	-2.8e-10	-2.8e-10	-1.6e-10	1.11e-10	6.17e-10	1.38e-09	2.41e-09	-1.7e-11	-1.8e-11	-6.9e-12	-8.8e-12	5.83e-12	5.11e-12	3.85e-12	1.26e-11	2.23e-11
409.05	-2.5e-10	-2.7e-10	-2.8e-10	-2.7e-10	-1.5e-10	1.18e-10	6.14e-10	1.38e-09	2.4e-09	-1.8e-11	-1.5e-11	-6.9e-12	5.05e-12	5.83e-12	5.11e-12	1.46e-11	3.11e-11	1.77e-11
410.06	-2.5e-10	-2.7e-10	-2.8e-10	-2.8e-10	-1.6e-10	1.11e-10	6.17e-10	1.39e-09	2.41e-09	-1.7e-11	-2.4e-11	-2.3e-12	5.05e-12	8.91e-12	6.65e-12	1e-11	2.03e-11	3e-11
411.07	-2.4e-10	-2.7e-10	-2.8e-10	-2.7e-10	-1.5e-10	1.14e-10	6.14e-10	1.38e-09	2.41e-09	-2e-11	-9e-12	3.85e-12	-1e-11	1.35e-11	1.13e-11	1.31e-11	1.41e-11	3.16e-11
412.08	-2.3e-10	-2.6e-10	-2.9e-10	-2.7e-10	-1.5e-10	1.16e-10	6.17e-10	1.39e-09	2.41e-09	-2e-11	-1.4e-11	-5.4e-12	-1e-11	7.37e-12	9.74e-12	1.46e-11	1.72e-11	1.77e-11
413.09	-2.4e-10	-2.6e-10	-3e-10	-2.8e-10	-1.5e-10	1.16e-10	6.17e-10	1.39e-09	2.41e-09	-2e-11	-1.1e-11	-7.8e-13	1.96e-12	1.2e-11	5.11e-12	1.16e-11	1.11e-11	1.92e-11
414.1	-2.4e-10	-2.6e-10	-2.9e-10	-2.7e-10	-1.4e-10	1.22e-10	6.14e-10	1.39e-09	2.4e-09	-1.7e-11	-2e-11	-7.8e-13	4.21e-13	4.28e-12	6.65e-12	5.39e-12	1.88e-11	2.23e-11
415.11	-2.4e-10	-2.7e-10	-2.8e-10	-2.7e-10	-1.5e-10	1.18e-10	6.15e-10	1.41e-09	2.4e-09	-2.2e-11	-1.1e-11	-2.3e-12	-5.7e-12	2.74e-12	6.65e-12	1.16e-11	2.34e-11	2.7e-11
416.12	-2.4e-10	-2.6e-10	-2.9e-10	-2.7e-10	-1.5e-10	1.18e-10	6.15e-10	1.4e-09	2.42e-09	-1.5e-11	-1.4e-11	-7.8e-13	-1.2e-11	7.37e-12	8.19e-12	2.39e-11	1.11e-11	2.39e-11
417.13	-2.4e-10	-2.6e-10	-2.9e-10	-2.7e-10	-1.4e-10	1.13e-10	6.21e-10	1.4e-09	2.41e-09	-2.2e-11	-2.1e-11	-2.3e-12	5.05e-12	8.91e-12	5.11e-12	2.39e-11	2.34e-11	1.77e-11
418.14	-2.4e-10	-2.5e-10	-2.8e-10	-2.7e-10	-1.5e-10	1.16e-10	6.17e-10	1.4e-09	2.42e-09	-1.2e-11	-1.7e-11	-5.4e-12	-7.3e-12	4.28e-12	8.19e-12	1.46e-11	1.41e-11	1.46e-11
419.15	-2.3e-10	-2.6e-10	-2.8e-10	-2.7e-10	-1.5e-10	1.21e-10	6.21e-10	1.4e-09	2.43e-09	-2.8e-11	-1.5e-11	-5.4e-12	-5.7e-12	2.74e-12	9.74e-12	8.47e-12	2.19e-11	1.46e-11
420.16	-2.4e-10	-2.7e-10	-2.9e-10	-2.7e-10	-1.5e-10	1.21e-10	6.21e-10	1.4e-09	2.43e-09	-1.7e-11	-1.5e-11	-8.5e-12	-7.3e-12	2.74e-12	3.57e-12	1.16e-11	1.72e-11	2.08e-11
421.17	-2.3e-10	-2.5e-10	-2.9e-10	-2.7e-10	-1.6e-10	1.18e-10	6.3e-10	1.4e-09	2.42e-09	-2.6e-11	-1.2e-11	-3.9e-12	-2.7e-12	1.05e-11	1.28e-11	1.62e-11	1.41e-11	1.46e-11
422.18	-2.4e-10	-2.6e-10	-2.9e-10	-2.8e-10	-1.6e-10	1.16e-10	6.21e-10	1.39e-09	2.42e-09	-1.7e-11	-1.8e-11	-3.9e-12	-5.7e-12	5.83e-12	5.11e-12	1.31e-11	2.03e-11	2.39e-11
423.19	-2.4e-10	-2.6e-10	-2.9e-10	-2.8e-10	-1.5e-10	1.13e-10	6.17e-10	1.39e-09	2.43e-09	-2.2e-11	-1.4e-11	-8.5e-12	-8.8e-12	-1.9e-12	6.65e-12	1.16e-11	1.41e-11	1.46e-11
424.2	-2.4e-10	-2.4e-10	-2.8e-10	-2.8e-10	-1.6e-10	1.13e-10	6.23e-10	1.38e-09	2.42e-09	-1.7e-11	-2e-11	-3.9e-12	-5.7e-12	1.35e-11	9.74e-12	1e-11	2.49e-11	1.77e-11
425.21	-2.4e-10	-2.6e-10	-2.8e-10	-2.8e-10	-1.5e-10	1.19e-10	6.23e-10	1.4e-09	2.43e-09	-1.8e-11	-2e-11	7.63e-13	-4.2e-12	1.2e-11	-4.1e-12	1e-11	2.65e-11	2.39e-11
426.22	-2.5e-10	-2.6e-10	-2.8e-10	-2.8e-10	-1.5e-10	1.13e-10	6.2e-10	1.39e-09	2.45e-09	-1.5e-11	-1.2e-11	-1e-11	5.05e-12	8.91e-12	6.65e-12	2.24e-11	1.57e-11	1.77e-11
427.23	-2.4e-10	-2.6e-10	-2.8e-10	-2.7e-10	-1.5e-10	1.18e-10	6.23e-10	1.4e-09	2.43e-09	-2.2e-11	-1.7e-11	-6.9e-12	-2.7e-12	1.05e-11	6.65e-12	8.47e-12	1.26e-11	2.23e-11
428.24	-2.4e-10	-2.7e-10	-2.8e-10	-2.7e-10	-1.5e-10	1.16e-10	6.18e-10	1.4e-09	2.44e-09	-1.5e-11	-1.5e-11	-8.5e-12	-7.3e-12	4.28e-12	9.74e-12	8.47e-12	2.19e-11	2.23e-11
429.25	-2.4e-10	-2.6e-10	-2.8e-10	-2.8e-10	-1.5e-10	1.11e-10	6.34e-10	1.4e-09	2.43e-09	-1.8e-11	-1.8e-11	-5.4e-12	-8.8e-12	1.2e-11	6.65e-12	6.93e-12	3.11e-11	1.15e-11
430.26	-2.4e-10	-2.6e-10	-2.9e-10	-2.7e-10	-1.4e-10	1.13e-10	6.27e-10	1.4e-09	2.43e-09	-2e-11	-1.5e-11	-1e-11	3.51e-12	2.74e-12	3.57e-12	1.93e-11	1.41e-11	1.62e-11
431.27	-2.4e-10	-2.7e-10	-2.9e-10	-2.7e-10	-1.4e-10	1.22e-10	6.24e-10	1.4e-09	2.44e-09	-2e-11	-2.1e-11	-8.5e-12	-5.7e-12	5.83e-12	5.11e-12	1.31e-11	1.41e-11	3e-11
432.28	-2.5e-10	-2.6e-10	-2.8e-10	-2.8e-10	-1.5e-10	1.1e-10	6.23e-10	1.4e-09	2.45e-09	-1.4e-11	-1.5e-11	-6.9e-12	-8.8e-12	5.83e-12	5.11e-12	1.31e-11	1.57e-11	2.54e-11
433.29	-2.4e-10	-2.7e-10	-3e-10	-2.7e-10	-1.5e-10	1.14e-10	6.21e-10	1.41e-09	2.44e-09	-1.4e-11	-9e-12	-3.9e-12	-1e-11	7.37e-12	5.11e-12	1.46e-11	1.72e-11	1.77e-11
434.3	-2.3e-10	-2.6e-10	-2.9e-10	-2.7e-10	-1.5e-10	1.22e-10	6.18e-10	1.4e-09	2.45e-09	-1.8e-11	-1.1e-11	-3.9e-12	3.51e-12	1.2e-12	6.65e-12	1.31e-11	2.03e-11	1.62e-11
435.31	-2.5e-10	-2.6e-10	-2.8e-10	-2.7e-10	-1.5e-10	1.19e-10	6.14e-10	1.41e-09	2.45e-09	-1.7e-11	-1.8e-11	-8.5e-12	-1.1e-12	5.83e-12	-4.1e-12	1.31e-11	2.49e-11	1.77e-11
436.32	-2.4e-10	-2.6e-10	-2.8e-10	-2.8e-10	-1.5e-10	1.13e-10	6.21e-10	1.41e-09	2.44e-09	-1.8e-11	-1.2e-11	-2.3e-12	-7.3e-12	5.83e-12	5.11e-12	1.16e-11	2.65e-11	2.08e-11
437.33	-2.4e-10	-2.5e-10	-2.9e-10	-2.7e-10	-1.5e-10	1.13e-10	6.24e-10	1.4e-09	2.44e-09	-2.5e-11	-1.1e-11	7.63e-13	-8.8e-12	-5e-12	1.28e-11	1.16e-11	6.43e-12	2.39e-11
438.34	-2.4e-10	-2.6e-10	-2.8e-10	-2.7e-10	-1.5e-10	1.21e-10	6.32e-10	1.4e-09	2.43e-09	-2.5e-11	-1.8e-11	-2.3e-12	-4.2e-12	5.83e-12	9.74e-12	1e-11	1.72e-11	1.46e-11
439.35	-2.5e-10	-2.5e-10	-2.8e-10	-2.7e-10	-1.6e-10	1.24e-10	6.3e-10	1.4e-09	2.44e-09	-1.4e-11	-1.8e-11	-5.4e-12	-7.3e-12	1.05e-11	5.11e-12	1.46e-11	1.88e-11	1.46e-11
440.36	-2.4e-10	-2.6e-10	-2.8e-10	-2.7e-10	-1.5e-10	1.18e-10	6.3e-10	1.4e-09	2.45e-09	-2e-11	-1.2e-11	-1e-11	-8.8e-12	7.37e-12	6.65e-12	1.62e-11	2.19e-11	1.31e-11
441.37	-2.4e-10	-2.6e-10	-2.8e-10	-2.7e-10	-1.6e-10	1.28e-10	6.29e-10	1.4e-09	2.45e-09	-1.4e-11	-1.7e-11	-3.9e-12	-7.3e-12	2.74e-12	-1.1e-12	2.08e-11	2.49e-11	8.44e-12
442.38	-2.5e-10	-2.6e-10	-2.9e-10	-2.7e-10	-1.5e-10	1.25e-10	6.29e-10	1.41e-09	2.44e-09	-2.5e-11	-1.1e-11	-2.3e-12	-1.1e-12	7.37e-12	1.13e-11	1.62e-11	1.88e-11	1.46e-11
443.39	-2.5e-10	-2.5e-10	-2.9e-10	-2.7e-10	-1.6e-10	1.16e-10	6.2e-10	1.4e-09	2.46e-09	-1.4e-11	-1.4e-11	-5.4e-12	-7.3e-12	5.83e-12	1.13e-11	1.77e-11	1.11e-11	2.7e-11
444.4	-2.5e-10	-2.6e-10	-3e-10	-2.8e-10	-1.5e-10	1.21e-10	6.27e-10	1.4e-09	2.46e-09	-1.5e-11	-1.7e-11	-5.4e-12	-7.3e-12	4.28e-12	9.74e-12	8.47e-12	1.72e-11	2.08e-11
445.41	-2.5e-10	-2.6e-10	-2.9e-10	-2.7e-10	-1.4e-10	1.21e-10	6.34e-10	1.41e-09	2.46e-09	-9.2e-12	-1.1e-11	-8.5e-12	-1.1e-12	1.2e-11	5.11e-12	2.08e-11	1.88e-11	1.46e-11
446.42	-2.4e-10	-2.6e-10	-2.8e-10	-2.8e-10	-1.6e-10	1.22e-10	6.21e-10	1.4e-09	2.46e-09	-1.4e-11	-1.2e-11	-3.9e-12	-7.3e-12	1.2e-11	4.83e-13	2.24e-11	1.11e-11	1.92e-11
447.43	-2.4e-10	-2.6e-10	-2.8e-10	-2.8e-10	-1.5e-10	1.24e-10	6.23e-10	1.41e-09	2.46e-09	-2e-11	-5.9e-12	-6.9e-12	-1.7e-11	1.05e-11	6.65e-12	1.93e-11	1.57e-11	1.31e-11
448.44	-2.5e-10	-2.5e-10	-2.8e-10	-2.7e-10	-1.6e-10	1.19e-10	6.29e-10	1.41e-09	2.46e-09	-1.1e-11	-1.1e-11	-7.8e-13	-8.8e-12	1.2e-11	8.19e-12	6.93e-12	1.57e-11	2.08e-11
449.45	-2.4e-10	-2.7e-10	-2.8e-10	-2.7e-10	-1.5e-10	1.13e-10	6.3e-10	1.43e-09	2.46e-09	-2.2e-11	-1.8e-11	-3.9e-12	-4.2e-12	5.83e-12	5.11e-12	1.62e-11	2.49e-11	2.08e-11
450.46	-2.4e-10	-2.7e-10	-2.8e-10	-2.8e-10	-1.4e-10	1.21e-10	6.34e-10	1.43e-09	2.46e-09	-1.7e-11	-1.8e-11	7.63e-13	-5.7e-12	4.28e-12	6.65e-12	1.62e-11	1.72e-11	2.7e-11
451.47	-2.4e-10	-2.7e-10	-2.8e-10	-2.7e-10	-1.4e-10	1.24e-10	6.34e-10	1.42e-09	2.46e-09	-1.5e-11	-1.2e-11	-8.5e-12	-7.3e-12	2.74e-12	1.44e-11	1.31e-11	3.27e-11	2.54e-11
452.48	-2.4e-10	-2.7e-10	-2.9e-10	-2.8e-10	-1.5e-10	1.19e-10	6.27e-10	1.42e-09	2.46e-09	-1.7e-11	-1.7e-11	-5.4e-12	-1e-11	1.05e-11	8.19e-12	1.16e-11	2.49e-11	1.92e-11
453.49	-2.4e-10	-2.8e-10	-2.8e-10	-2.8e-10	-1.5e-10	1.16e-10	6.32e-10	1.41e-09	2.46e-09	-1.8e-11	-1.7e-11	-5.4e-12	-7.3e-12	5.83e-12	8.19e-12	1.77e-11	2.34e-11	2.23e-11
454.5	-2.4e-10	-2.7e-10	-2.9e-10	-2.7e-10	-1.5e-10	1.21e-10	6.34e-10	1.42e-09	2.46e-09	-1.2e-11	-1.4e-11	-3.9e-12	-4.2e-12	1.05e-11	2.03e-12	8.47e-12	1.41e-11	2.39e-11
455.51	-2.4e-10	-2.6e-10	-2.9e-10	-2.7e-10	-1.5e-10	1.21e-10	6.32e-10	1.42e-09	2.44e-09	-2.2e-11	-1.1e-11	-3.9e-12	-8.8e-12	5.83e-12	5.11e-12	6.93e-12	1.72e-11	1.92e-11
456.52	-2.4e-10	-2.5e-10	-2.8e-10	-2.7e-10	-1.5e-10	1.24e-10	6.4e-10	1.41e-09	2.45e-09	-1.2e-11	-1.8e-11	-3.9e-12	-1.2e-11	2.74e-12	6.65e-12	1.77e-11	2.03e-11	2.39e-11
457.53	-2.3e-10	-2.7e-10	-2.8e-10	-2.7e-10	-1.5e-10	1.22e-10	6.37e-10	1.42e-09	2.46e-09	-2e-11	-1.7e-11	-8.5e-12	-4.2e-12	-3.4e-12	9.74e-12	1.93e-11	2.19e-11	2.54e-11
458.54	-2.5e-10	-2.7e-10	-2.9e-10	-2.7e-10	-1.6e-10	1.18e-10	6.4e-10	1.42e-09	2.44e-09	-2e-11	-1.2e-11	-7.8e-13	-2.7e-12	2.74e-12	1.28e-11	1.62e-11	2.49e-11	3.16e-11
459.55	-2.5e-10	-2.5e-10	-2.9e-10	-2.6e-10	-1.6e-10	1.22e-10	6.35e-10	1.43e-09	2.46e-09	-2.3e-11	-1.4e-11	-1.3e-11	-1.2e-11	1.2e-12	3.57e-12	1.46e-11	2.19e-11	1.31e-11
460.56	-2.4e-10	-2.6e-10	-2.8e-10	-2.7e-10	-1.5e-10	1.22e-10	6.37e-10	1.42e-09	2.47e-09	-1.5e-11	-9e-12	-1.2e-11	-2.7e-12	1.2e-12	5.11e-12	1.93e-11	2.19e-11	9.99e-12
461.57	-2.5e-10	-2.6e-10	-2.9e-10	-2.7e-10	-1.5e-10	1.25e-10	6.43e-10	1.42e-09	2.45e-09	-1.5e-11	-9e-12	-3.9e-12	-5.7e-12	-1.9e-12	1.13e-11	8.47e-12	1.26e-11	2.7e-11
462.58	-2.4e-10	-2.7e-10	-2.9e-10	-2.7e-10	-1.5e-10	1.13e-10	6.32e-10	1.42e-09	2.46e-09	-1.7e-11	-1.2e-11	7.63e-13	-2.7e-12	7.37e-12	2.03e-12	1.46e-11	2.34e-11	1.15e-11
463.59	-2.3e-10	-2.6e-10	-2.8e-10	-2.7e-10	-1.6e-10	1.11e-10	6.32e-10	1.43e-09	2.46e-09	-1.5e-11	-9e-12	2.31e-12	-8.8e-12	2.74e-12	9.74e-12	1.31e-11	1.72e-11	2.08e-11
464.6	-2.4e-10	-2.5e-10	-2.8e-10	-2.7e-10	-1.5e-10	1.25e-10	6.34e-10	1.43e-09	2.48e-09	-1.8e-11	-1.2e-11	-1.2e-11	-7.3e-12	7.37e-12	3.57e-12	1.46e-11	1.72e-11	2.23e-11
465.61	-2.4e-10	-2.6e-10	-2.8e-10	-2.7e-10	-1.5e-10	1.16e-10	6.34e-10	1.43e-09	2.47e-09	-1.5e-11	-1.2e-11	-5.4e-12	-2.7e-12	7.37e-12	1.59e-11	1.31e-11	2.49e-11	1.46e-11
466.62	-2.4e-10	-2.6e-10	-2.9e-10	-2.7e-10	-1.6e-10	1.18e-10	6.3e-10	1.43e-09	2.48e-09	-1.8e-11	-4.4e-12	-5.4e-12	-2.7e-12	1.2e-12	1.13e-11	1.31e-11	2.19e-11	2.08e-11
467.63	-2.4e-10	-2.7e-10	-2.7e-10	-2.8e-10	-1.5e-10	1.19e-10	6.32e-10	1.42e-09	2.48e-09	-1.1e-11	-2.3e-11	-7.8e-13	-2.7e-12	8.91e-12	5.11e-12	1e-11	1.88e-11	1.92e-11
468.64	-2.4e-10	-2.7e-10	-2.8e-10	-2.8e-10	-1.5e-10	1.14e-10	6.41e-10	1.43e-09	2.48e-09	-2.2e-11	-1.5e-11	-7.8e-13	-2.7e-12	8.91e-12	9.74e-12	1.16e-11	1.88e-11	2.54e-11
469.65	-2.3e-10	-2.6e-10	-2.8e-10	-2.8e-10	-1.6e-10	1.14e-10	6.37e-10	1.44e-09	2.48e-09	-1.4e-11	-2e-11	7.63e-13	-4.2e-12	5.83e-12	-4.1e-12	1.16e-11	2.03e-11	2.08e-11
470.66	-2.4e-10	-2.6e-10	-2.7e-10	-2.8e-10	-1.6e-10	1.14e-10	6.32e-10	1.43e-09	2.47e-09	-1.5e-11	-1.8e-11	-5.4e-12	1.96e-12	5.83e-12	5.11e-12	1.62e-11	2.49e-11	2.7e-11
471.67	-2.4e-10	-2.7e-10	-2.8e-10	-2.6e-10	-1.4e-10	1.25e-10	6.41e-10	1.43e-09	2.48e-09	-1.8e-11	-1.7e-11	-7.8e-13	-2.7e-12	1.82e-11	9.74e-12	6.93e-12	1.72e-11	3.31e-11
472.68	-2.4e-10	-2.6e-10	-2.8e-10	-2.7e-10	-1.4e-10	1.21e-10	6.34e-10	1.45e-09	2.46e-09	-2e-11	-1.4e-11	-8.5e-12	-1.5e-11	8.91e-12	9.74e-12	2.08e-11	2.49e-11	2.39e-11
473.69	-2.3e-10	-2.7e-10	-2.8e-10	-2.7e-10	-1.5e-10	1.22e-10	6.38e-10	1.43e-09	2.49e-09	-2.2e-11	-1.5e-11	-1.2e-11	-1e-11	4.28e-12	8.19e-12	1.93e-11	2.03e-11	2.85e-11
474.7	-2.3e-10	-2.6e-10	-2.8e-10	-2.7e-10	-1.5e-10	1.22e-10	6.34e-10	1.44e-09	2.47e-09	-1.5e-11	-2.4e-11	-3.9e-12	-5.7e-12	5.83e-12	6.65e-12	1.16e-11	1.57e-11	2.85e-11
475.71	-2.4e-10	-2.7e-10	-2.9e-10	-2.7e-10	-1.5e-10	1.25e-10	6.43e-10	1.45e-09	2.47e-09	-2.6e-11	-1.8e-11	-6.9e-12	-4.2e-12	1.2e-11	8.19e-12	1.16e-11	2.8e-11	2.08e-11
476.72	-2.4e-10	-2.6e-10	-2.8e-10	-2.7e-10	-1.5e-10	1.25e-10	6.41e-10	1.45e-09	2.48e-09	-1.8e-11	-1.2e-11	6.93e-12	-1.7e-11	1.05e-11	2.05e-11	1.46e-11	2.8e-11	1.77e-11
477.73	-2.4e-10	-2.7e-10	-2.9e-10	-2.6e-10	-1.5e-10	1.21e-10	6.44e-10	1.43e-09	2.48e-09	-2.9e-11	-1.2e-11	-5.4e-12	-7.3e-12	-3.4e-13	1.28e-11	1.93e-11	2.03e-11	2.23e-11
478.74	-2.4e-10	-2.7e-10	-2.9e-10	-2.8e-10	-1.5e-10	1.24e-10	6.49e-10	1.44e-09	2.48e-09	-1.8e-11	-1.4e-11	-3.9e-12	-5.7e-12	5.83e-12	4.83e-13	1.16e-11	2.19e-11	2.39e-11
479.75	-2.4e-10	-2.7e-10	-2.8e-10	-2.7e-10	-1.5e-10	1.24e-10	6.46e-10	1.44e-09	2.48e-09	-2.2e-11	-1.1e-11	-6.9e-12	-8.8e-12	7.37e-12	9.74e-12	8.47e-12	2.65e-11	2.08e-11
480.76	-2.4e-10	-2.6e-10	-2.8e-10	-2.7e-10	-1.5e-10	1.18e-10	6.54e-10	1.45e-09	2.47e-09	-2.2e-11	-1.1e-11	-5.4e-12	-7.3e-12	5.83e-12	8.19e-12	2.54e-11	1.88e-11	1.77e-11
481.77	-2.5e-10	-2.6e-10	-2.8e-10	-2.7e-10	-1.5e-10	1.19e-10	6.43e-10	1.43e-09	2.47e-09	-1.2e-11	-9e-12	-6.9e-12	-1.1e-12	5.83e-12	6.65e-12	1.62e-11	1.26e-11	2.54e-11
482.78	-2.4e-10	-2.6e-10	-2.8e-10	-2.7e-10	-1.6e-10	1.25e-10	6.38e-10	1.43e-09	2.46e-09	-1.8e-11	-9e-12	2.31e-12	-1.1e-12	-5e-12	-2.6e-12	1.46e-11	1.88e-11	1.92e-11
483.79	-2.4e-10	-2.5e-10	-2.7e-10	-2.7e-10	-1.6e-10	1.11e-10	6.35e-10	1.44e-09	2.48e-09	-1.8e-11	-1.2e-11	-3.9e-12	-8.8e-12	2.74e-12	6.65e-12	1.62e-11	2.34e-11	2.23e-11
484.8	-2.4e-10	-2.5e-10	-2.8e-10	-2.7e-10	-1.5e-10	1.14e-10	6.35e-10	1.45e-09	2.49e-09	-1.7e-11	-1.5e-11	-2.3e-12	-4.2e-12	-3.4e-12	5.11e-12	1.46e-11	1.72e-11	1.92e-11
485.81	-2.5e-10	-2.7e-10	-2.8e-10	-2.7e-10	-1.5e-10	1.21e-10	6.38e-10	1.44e-09	2.5e-09	-2.2e-11	-1.1e-11	-3.9e-12	-1e-11	1.05e-11	5.11e-12	1.31e-11	1.57e-11	9.99e-12
486.82	-2.4e-10	-2.6e-10	-2.8e-10	-2.8e-10	-1.5e-10	1.18e-10	6.34e-10	1.44e-09	2.48e-09	-1.7e-11	-1.4e-11	7.63e-13	-2.7e-12	1.2e-12	9.74e-12	1.62e-11	1.72e-11	1.62e-11
487.83	-2.4e-10	-2.7e-10	-2.7e-10	-2.7e-10	-1.5e-10	1.24e-10	6.35e-10	1.44e-09	2.48e-09	-1.8e-11	-1.5e-11	-3.9e-12	3.51e-12	-6.5e-12	2.03e-12	1.31e-11	1.11e-11	2.85e-11
488.84	-2.4e-10	-2.6e-10	-2.8e-10	-2.7e-10	-1.5e-10	1.22e-10	6.41e-10	1.44e-09	2.48e-09	-1.5e-11	-1.1e-11	-1e-11	4.21e-13	7.37e-12	3.57e-12	8.47e-12	1.41e-11	2.54e-11
489.85	-2.4e-10	-2.6e-10	-2.9e-10	-2.8e-10	-1.5e-10	1.16e-10	6.4e-10	1.45e-09	2.48e-09	-2.2e-11	-1.5e-11	-6.9e-12	4.21e-13	5.83e-12	3.57e-12	2.24e-11	1.11e-11	3e-11
490.86	-2.4e-10	-2.6e-10	-2.8e-10	-2.8e-10	-1.4e-10	1.14e-10	6.43e-10	1.46e-09	2.48e-09	-1.4e-11	-1.1e-11	-3.9e-12	-2.7e-12	7.37e-12	4.83e-13	1.93e-11	1.11e-11	1.92e-11
491.87	-2.4e-10	-2.6e-10	-2.8e-10	-2.9e-10	-1.5e-10	1.16e-10	6.51e-10	1.45e-09	2.49e-09	-1.8e-11	-1.2e-11	-5.4e-12	-7.3e-12	5.83e-12	6.65e-12	1.46e-11	2.03e-11	2.08e-11
492.88	-2.4e-10	-2.6e-10	-2.8e-10	-2.7e-10	-1.6e-10	1.21e-10	6.52e-10	1.45e-09	2.48e-09	-1.8e-11	-1.2e-11	-3.9e-12	4.21e-13	-3.4e-13	8.19e-12	1.46e-11	2.03e-11	1.31e-11
493.89	-2.4e-10	-2.6e-10	-2.8e-10	-2.7e-10	-1.5e-10	1.13e-10	6.4e-10	1.44e-09	2.49e-09	-1.4e-11	-1.5e-11	7.63e-13	-2.7e-12	1.2e-11	6.65e-12	1.46e-11	2.03e-11	2.23e-11
494.9	-2.4e-10	-2.6e-10	-2.9e-10	-2.8e-10	-1.5e-10	1.19e-10	6.4e-10	1.45e-09	2.49e-09	-2.3e-11	-1.4e-11	7.63e-13	-1.1e-12	5.83e-12	5.11e-12	2.08e-11	2.65e-11	2.08e-11
495.91	-2.4e-10	-2.6e-10	-2.8e-10	-2.8e-10	-1.5e-10	1.22e-10	6.47e-10	1.44e-09	2.49e-09	-2.2e-11	-1.4e-11	-7.8e-13	-1.1e-12	7.37e-12	5.11e-12	1.16e-11	2.03e-11	1.92e-11
496.92	-2.5e-10	-2.5e-10	-2.9e-10	-2.8e-10	-1.5e-10	1.24e-10	6.43e-10	1.45e-09	2.48e-09	-1.4e-11	-9e-12	-3.9e-12	-8.8e-12	7.37e-12	-4.1e-12	1.77e-11	2.96e-11	2.54e-11
497.93	-2.3e-10	-2.6e-10	-2.8e-10	-2.8e-10	-1.6e-10	1.24e-10	6.43e-10	1.45e-09	2.48e-09	-2.5e-11	-9e-12	-3.9e-12	-1e-11	1.2e-12	1.59e-11	1.77e-11	2.34e-11	2.39e-11
498.94	-2.5e-10	-2.6e-10	-2.8e-10	-2.7e-10	-1.6e-10	1.18e-10	6.49e-10	1.44e-09	2.5e-09	-1.4e-11	-2e-11	-6.9e-12	-1.3e-11	-1.9e-12	6.65e-12	1.77e-11	1.57e-11	1.46e-11
499.95	-2.4e-10	-2.6e-10	-2.8e-10	-2.7e-10	-1.5e-10	1.24e-10	6.4e-10	1.45e-09	2.51e-09	-1.7e-11	-7.4e-12	7.63e-13	-1.1e-12	-3.4e-13	5.11e-12	1.46e-11	1.57e-11	2.08e-11
500.96	-2.5e-10	-2.5e-10	-2.7e-10	-2.8e-10	-1.6e-10	1.18e-10	6.38e-10	1.45e-09	2.5e-09	-2e-11	-5.9e-12	-6.9e-12	6.59e-12	8.91e-12	1.44e-11	2.54e-11	1.88e-11	2.23e-11
501.97	-2.4e-10	-2.6e-10	-2.8e-10	-2.8e-10	-1.5e-10	1.24e-10	6.43e-10	1.45e-09	2.49e-09	-1.8e-11	-1.5e-11	-6.9e-12	-4.2e-12	1.2e-12	1.28e-11	1.46e-11	9.52e-12	1.92e-11
502.98	-2.3e-10	-2.6e-10	-2.7e-10	-2.8e-10	-1.6e-10	1.19e-10	6.51e-10	1.44e-09	2.5e-09	-1.4e-11	-1.4e-11	-7.8e-13	3.51e-12	7.37e-12	1.44e-11	1.77e-11	1.72e-11	1.46e-11
503.99	-2.4e-10	-2.6e-10	-2.8e-10	-2.8e-10	-1.6e-10	1.22e-10	6.49e-10	1.45e-09	2.5e-09	-1.7e-11	-7.4e-12	-1.3e-11	4.21e-13	2.74e-12	1.13e-11	1.46e-11	2.49e-11	2.54e-11
505	-2.4e-10	-2.6e-10	-2.8e-10	-2.8e-10	-1.6e-10	1.24e-10	6.54e-10	1.45e-09	2.49e-09	-1.8e-11	-9e-12	-1.2e-11	-2.7e-12	7.37e-12	1.44e-11	1.62e-11	1.72e-11	1.62e-11
506.01	-2.4e-10	-2.6e-10	-2.8e-10	-2.7e-10	-1.5e-10	1.25e-10	6.44e-10	1.46e-09	2.5e-09	-2e-11	-1.5e-11	-3.9e-12	-1.1e-12	1.35e-11	4.83e-13	1.62e-11	1.72e-11	2.85e-11
507.02	-2.4e-10	-2.6e-10	-2.8e-10	-2.8e-10	-1.6e-10	1.19e-10	6.54e-10	1.46e-09	2.5e-09	-9.2e-12	-1.1e-11	-2.3e-12	-1.1e-12	1.2e-11	5.11e-12	1.62e-11	2.19e-11	2.08e-11
508.03	-2.4e-10	-2.6e-10	-2.8e-10	-2.8e-10	-1.6e-10	1.18e-10	6.4e-10	1.45e-09	2.51e-09	-1.8e-11	-9e-12	-8.5e-12	-7.3e-12	1.2e-12	1.28e-11	1.16e-11	1.57e-11	2.08e-11
509.04	-2.5e-10	-2.6e-10	-2.8e-10	-2.7e-10	-1.5e-10	1.16e-10	6.46e-10	1.45e-09	2.5e-09	-1.4e-11	-1.8e-11	-8.5e-12	-1e-11	1.05e-11	1.13e-11	7.63e-13	2.03e-11	1.92e-11
510.05	-2.4e-10	-2.6e-10	-2.8e-10	-2.7e-10	-1.6e-10	1.25e-10	6.49e-10	1.45e-09	2.5e-09	-1.1e-11	-1.2e-11	-2.3e-12	-1.1e-12	1.51e-11	8.19e-12	1.62e-11	1.88e-11	2.39e-11
511.06	-2.5e-10	-2.6e-10	-2.8e-10	-2.7e-10	-1.6e-10	1.18e-10	6.58e-10	1.44e-09	2.5e-09	-9.2e-12	-1.4e-11	-8.5e-12	-1.1e-12	8.91e-12	9.74e-12	1.62e-11	2.03e-11	1.77e-11
512.07	-2.4e-10	-2.6e-10	-2.8e-10	-2.7e-10	-1.6e-10	1.21e-10	6.44e-10	1.44e-09	2.51e-09	-1.7e-11	-1.4e-11	-6.9e-12	-1.1e-12	8.91e-12	8.19e-12	2.31e-12	2.19e-11	2.54e-11
513.08	-2.4e-10	-2.6e-10	-2.9e-10	-2.8e-10	-1.6e-10	1.22e-10	6.54e-10	1.44e-09	2.5e-09	-1.5e-11	-1.4e-11	-5.4e-12	-7.3e-12	-3.4e-12	3.57e-12	8.47e-12	2.34e-11	2.7e-11
514.09	-2.4e-10	-2.6e-10	-2.8e-10	-2.8e-10	-1.5e-10	1.28e-10	6.63e-10	1.45e-09	2.51e-09	-2e-11	-1.7e-11	-6.9e-12	-1.2e-11	-5e-12	1.13e-11	1.62e-11	2.34e-11	2.08e-11
515.1	-2.4e-10	-2.5e-10	-2.9e-10	-2.7e-10	-1.5e-10	1.19e-10	6.55e-10	1.43e-09	2.5e-09	-2.5e-11	-7.4e-12	-2.3e-12	-2.7e-12	-3.4e-13	4.83e-13	2.08e-11	2.34e-11	1.77e-11
516.11	-2.4e-10	-2.6e-10	-2.8e-10	-2.7e-10	-1.5e-10	1.25e-10	6.51e-10	1.44e-09	2.51e-09	-1.1e-11	-2e-11	-2.3e-12	-2.7e-12	-1.9e-12	5.11e-12	1.62e-11	2.03e-11	2.08e-11
517.12	-2.5e-10	-2.5e-10	-2.8e-10	-2.7e-10	-1.6e-10	1.24e-10	6.55e-10	1.45e-09	2.5e-09	-2e-11	-2.1e-11	-3.9e-12	-1e-11	-1.9e-12	3.57e-12	2.39e-11	2.19e-11	2.39e-11
518.13	-2.4e-10	-2.6e-10	-2.8e-10	-2.7e-10	-1.6e-10	1.33e-10	6.44e-10	1.45e-09	2.5e-09	-2e-11	-1.7e-11	-6.9e-12	-1e-11	5.83e-12	8.19e-12	1.62e-11	2.34e-11	2.54e-11
519.14	-2.4e-10	-2.5e-10	-2.8e-10	-2.7e-10	-1.5e-10	1.21e-10	6.47e-10	1.45e-09	2.5e-09	-1.4e-11	-1.2e-11	-1.2e-11	-1.3e-11	5.83e-12	3.57e-12	1.93e-11	2.19e-11	2.85e-11
520.15	-2.4e-10	-2.6e-10	-2.8e-10	-2.7e-10	-1.5e-10	1.36e-10	6.49e-10	1.45e-09	2.5e-09	-2e-11	-1.2e-11	-6.9e-12	-5.7e-12	-3.4e-12	5.11e-12	1.93e-11	1.26e-11	2.54e-11
521.16	-2.4e-10	-2.5e-10	-2.9e-10	-2.7e-10	-1.6e-10	1.35e-10	6.52e-10	1.45e-09	2.51e-09	-1.8e-11	-9e-12	-6.9e-12	-4.2e-12	7.37e-12	9.74e-12	1.16e-11	2.65e-11	1.92e-11
522.17	-2.4e-10	-2.6e-10	-2.7e-10	-2.7e-10	-1.5e-10	1.24e-10	6.51e-10	1.45e-09	2.52e-09	-1.8e-11	-2.1e-11	-5.4e-12	-1.2e-11	1.2e-12	3.57e-12	1.62e-11	1.72e-11	2.08e-11
523.18	-2.4e-10	-2.6e-10	-2.8e-10	-2.7e-10	-1.5e-10	1.38e-10	6.44e-10	1.45e-09	2.51e-09	-1.8e-11	-2e-11	-5.4e-12	-4.2e-12	5.83e-12	6.65e-12	1.62e-11	1.57e-11	2.54e-11
524.19	-2.4e-10	-2.6e-10	-2.8e-10	-2.7e-10	-1.6e-10	1.22e-10	6.51e-10	1.45e-09	2.52e-09	-2.2e-11	-1.7e-11	-1e-11	-5.7e-12	8.91e-12	8.19e-12	1.62e-11	1.88e-11	1.31e-11
525.2	-2.4e-10	-2.6e-10	-2.8e-10	-2.7e-10	-1.5e-10	1.25e-10	6.49e-10	1.45e-09	2.54e-09	-2.3e-11	-1.2e-11	7.63e-13	-5.7e-12	1.2e-11	-1.1e-12	1.46e-11	1.26e-11	1.46e-11
526.21	-2.3e-10	-2.6e-10	-2.8e-10	-2.7e-10	-1.6e-10	1.36e-10	6.55e-10	1.45e-09	2.53e-09	-1.1e-11	-2e-11	-1.2e-11	-5.7e-12	-3.4e-13	9.74e-12	1.46e-11	2.34e-11	1.77e-11
527.22	-2.4e-10	-2.6e-10	-2.8e-10	-2.7e-10	-1.5e-10	1.24e-10	6.52e-10	1.46e-09	2.51e-09	-1.2e-11	-1.1e-11	-8.5e-12	-1.1e-12	5.83e-12	8.19e-12	1e-11	2.65e-11	2.39e-11
528.23	-2.5e-10	-2.5e-10	-2.8e-10	-2.8e-10	-1.6e-10	1.25e-10	6.46e-10	1.45e-09	2.52e-09	-1.7e-11	-1.7e-11	-6.9e-12	-2.7e-12	5.83e-12	9.74e-12	8.47e-12	1.57e-11	1.31e-11
529.24	-2.5e-10	-2.6e-10	-2.8e-10	-2.8e-10	-1.4e-10	1.24e-10	6.49e-10	1.45e-09	2.52e-09	-1.2e-11	-1.4e-11	-3.9e-12	-1.3e-11	1.2e-12	5.11e-12	1.77e-11	2.49e-11	2.39e-11
530.25	-2.4e-10	-2.7e-10	-2.9e-10	-2.8e-10	-1.6e-10	1.21e-10	6.54e-10	1.46e-09	2.52e-09	-1.7e-11	-1.7e-11	-6.9e-12	-8.8e-12	2.74e-12	1.13e-11	1.62e-11	2.65e-11	1.77e-11
531.26	-2.4e-10	-2.6e-10	-2.8e-10	-2.8e-10	-1.5e-10	1.28e-10	6.47e-10	1.46e-09	2.52e-09	-2.3e-11	-1.7e-11	-7.8e-13	-1.1e-12	1.2e-11	9.74e-12	8.47e-12	1.57e-11	2.54e-11
532.27	-2.4e-10	-2.5e-10	-2.9e-10	-2.7e-10	-1.4e-10	1.3e-10	6.66e-10	1.46e-09	2.51e-09	-1.2e-11	-7.4e-12	-2.3e-12	-5.7e-12	8.91e-12	6.65e-12	5.39e-12	1.57e-11	2.39e-11
533.28	-2.5e-10	-2.6e-10	-2.9e-10	-2.7e-10	-1.5e-10	1.24e-10	6.51e-10	1.47e-09	2.52e-09	-1.7e-11	-2.9e-11	-2.3e-12	-1e-11	1.05e-11	1.28e-11	2.24e-11	1.72e-11	2.08e-11
534.29	-2.4e-10	-2.6e-10	-2.8e-10	-2.7e-10	-1.5e-10	1.3e-10	6.52e-10	1.45e-09	2.53e-09	-1.7e-11	-1.5e-11	-2.3e-12	-8.8e-12	5.83e-12	1.13e-11	1.31e-11	1.57e-11	2.08e-11
535.3	-2.3e-10	-2.6e-10	-2.9e-10	-2.7e-10	-1.5e-10	1.22e-10	6.54e-10	1.47e-09	2.52e-09	-2.3e-11	-1.2e-11	-7.8e-13	-5.7e-12	2.74e-12	1.59e-11	1.77e-11	1.57e-11	1.92e-11
536.31	-2.5e-10	-2.6e-10	-3e-10	-2.7e-10	-1.6e-10	1.27e-10	6.49e-10	1.47e-09	2.53e-09	-1.8e-11	-1.2e-11	7.63e-13	-1e-11	5.83e-12	2.03e-12	1e-11	1.57e-11	1.92e-11
537.32	-2.5e-10	-2.7e-10	-2.8e-10	-2.7e-10	-1.5e-10	1.27e-10	6.58e-10	1.46e-09	2.54e-09	-2.6e-11	-1.8e-11	-2.3e-12	-8.8e-12	7.37e-12	1.28e-11	1.62e-11	2.19e-11	2.23e-11
538.33	-2.4e-10	-2.6e-10	-2.9e-10	-2.6e-10	-1.5e-10	1.22e-10	6.52e-10	1.47e-09	2.53e-09	-1.7e-11	-1.7e-11	-3.9e-12	4.21e-13	4.28e-12	1.28e-11	1.46e-11	1.88e-11	2.08e-11
539.34	-2.4e-10	-2.6e-10	-2.7e-10	-2.7e-10	-1.6e-10	1.31e-10	6.57e-10	1.47e-09	2.52e-09	-2.6e-11	-9e-12	-7.8e-13	-1e-11	7.37e-12	1.13e-11	1e-11	1.41e-11	1.62e-11
540.35	-2.4e-10	-2.5e-10	-2.8e-10	-2.7e-10	-1.6e-10	1.3e-10	6.58e-10	1.45e-09	2.52e-09	-2.2e-11	-7.4e-12	-8.5e-12	-8.8e-12	7.37e-12	6.65e-12	1.77e-11	1.26e-11	2.7e-11
541.36	-2.4e-10	-2.6e-10	-2.8e-10	-2.7e-10	-1.6e-10	1.33e-10	6.54e-10	1.47e-09	2.54e-09	-2.6e-11	-1.4e-11	-2.3e-12	-2.7e-12	1.2e-12	-4.1e-12	1.62e-11	2.03e-11	1.62e-11
542.37	-2.5e-10	-2.5e-10	-2.8e-10	-2.7e-10	-1.5e-10	1.27e-10	6.61e-10	1.45e-09	2.54e-09	-1.8e-11	-1.7e-11	-3.9e-12	-4.2e-12	5.83e-12	-2.6e-12	1.93e-11	2.03e-11	1.77e-11
543.38	-2.4e-10	-2.4e-10	-2.8e-10	-2.7e-10	-1.6e-10	1.27e-10	6.54e-10	1.45e-09	2.53e-09	-1.5e-11	-2e-11	-6.9e-12	-4.2e-12	-1.9e-12	1.28e-11	1.62e-11	1.72e-11	2.54e-11
544.39	-2.4e-10	-2.5e-10	-2.8e-10	-2.7e-10	-1.6e-10	1.22e-10	6.52e-10	1.46e-09	2.54e-09	-1.4e-11	-4.4e-12	-1.3e-11	-5.7e-12	-1.9e-12	4.83e-13	1e-11	2.19e-11	1.46e-11
545.4	-2.3e-10	-2.5e-10	-2.8e-10	-2.8e-10	-1.5e-10	1.3e-10	6.52e-10	1.47e-09	2.54e-09	-1.2e-11	-1.7e-11	-2.3e-12	-1.1e-12	4.28e-12	5.11e-12	1.46e-11	1.57e-11	1.92e-11
546.41	-2.5e-10	-2.6e-10	-2.9e-10	-2.8e-10	-1.5e-10	1.24e-10	6.47e-10	1.45e-09	2.54e-09	-1.8e-11	-1.1e-11	-7.8e-13	8.13e-12	1.05e-11	5.11e-12	1.16e-11	2.19e-11	1.92e-11
547.42	-2.4e-10	-2.6e-10	-3e-10	-2.7e-10	-1.5e-10	1.3e-10	6.51e-10	1.46e-09	2.55e-09	-2.3e-11	-1.5e-11	-1.2e-11	-1.1e-12	4.28e-12	1.74e-11	1.46e-11	1.88e-11	1.77e-11
548.43	-2.4e-10	-2.6e-10	-2.8e-10	-2.8e-10	-1.6e-10	1.25e-10	6.61e-10	1.46e-09	2.54e-09	-1.8e-11	-1.7e-11	-5.4e-12	-7.3e-12	2.74e-12	-2.6e-12	1e-11	2.03e-11	1.31e-11
549.44	-2.4e-10	-2.5e-10	-2.8e-10	-2.8e-10	-1.6e-10	1.16e-10	6.52e-10	1.46e-09	2.55e-09	-2.8e-11	-1.4e-11	-7.8e-13	-1.1e-12	7.37e-12	6.65e-12	1.16e-11	2.96e-11	1.46e-11
550.45	-2.4e-10	-2.6e-10	-2.8e-10	-2.8e-10	-1.6e-10	1.22e-10	6.4e-10	1.47e-09	2.54e-09	-1.4e-11	-1.7e-11	-5.4e-12	-1e-11	7.37e-12	4.83e-13	1.31e-11	2.19e-11	2.23e-11
551.46	-2.4e-10	-2.6e-10	-2.8e-10	-2.7e-10	-1.6e-10	1.24e-10	6.49e-10	1.48e-09	2.54e-09	-1.7e-11	-1.7e-11	-6.9e-12	-1.1e-12	4.28e-12	1.28e-11	1.16e-11	2.34e-11	1.92e-11
552.47	-2.4e-10	-2.6e-10	-2.8e-10	-2.8e-10	-1.5e-10	1.19e-10	6.49e-10	1.47e-09	2.54e-09	-1.5e-11	-1.8e-11	-7.8e-13	-1.1e-12	1.2e-12	5.11e-12	1.31e-11	2.65e-11	2.23e-11
553.48	-2.5e-10	-2.5e-10	-2.8e-10	-2.7e-10	-1.5e-10	1.21e-10	6.49e-10	1.48e-09	2.54e-09	-1.4e-11	-2e-11	-3.9e-12	-4.2e-12	7.37e-12	9.74e-12	1.77e-11	2.03e-11	2.23e-11
554.49	-2.4e-10	-2.5e-10	-2.9e-10	-2.7e-10	-1.6e-10	1.22e-10	6.49e-10	1.47e-09	2.55e-09	-1.8e-11	-2e-11	-3.9e-12	-1.2e-11	1.51e-11	1.13e-11	1.16e-11	2.19e-11	1.62e-11
555.5	-2.4e-10	-2.6e-10	-2.9e-10	-2.8e-10	-1.5e-10	1.24e-10	6.47e-10	1.47e-09	2.52e-09	-1.5e-11	-1.7e-11	-2.3e-12	1.96e-12	5.83e-12	1.13e-11	8.47e-12	2.03e-11	1.92e-11
556.51	-2.4e-10	-2.5e-10	-2.8e-10	-2.8e-10	-1.5e-10	1.24e-10	6.54e-10	1.46e-09	2.53e-09	-2.6e-11	-1.2e-11	-2.3e-12	-5.7e-12	5.83e-12	1.13e-11	1.16e-11	2.19e-11	2.39e-11
557.52	-2.4e-10	-2.5e-10	-2.8e-10	-2.7e-10	-1.5e-10	1.33e-10	6.54e-10	1.47e-09	2.54e-09	-2.8e-11	-1.5e-11	-8.5e-12	-8.8e-12	1.2e-12	9.74e-12	2.08e-11	2.49e-11	1.92e-11
558.53	-2.4e-10	-2.5e-10	-2.9e-10	-2.7e-10	-1.5e-10	1.3e-10	6.63e-10	1.47e-09	2.55e-09	-2.5e-11	-2.4e-11	-1.3e-11	-7.3e-12	4.28e-12	3.57e-12	1e-11	1.88e-11	2.39e-11
559.54	-2.3e-10	-2.5e-10	-2.9e-10	-2.7e-10	-1.5e-10	1.28e-10	6.61e-10	1.47e-09	2.54e-09	-2.6e-11	-1.2e-11	-8.5e-12	-4.2e-12	7.37e-12	1.59e-11	1.62e-11	2.34e-11	2.08e-11
560.55	-2.4e-10	-2.5e-10	-3e-10	-2.7e-10	-1.6e-10	1.28e-10	6.58e-10	1.47e-09	2.55e-09	-1.8e-11	-1.7e-11	2.31e-12	-7.3e-12	1.2e-11	1.44e-11	1.31e-11	2.34e-11	1.62e-11
561.56	-2.3e-10	-2.5e-10	-2.8e-10	-2.7e-10	-1.6e-10	1.33e-10	6.61e-10	1.46e-09	2.54e-09	-1.4e-11	-1.5e-11	-1e-11	-1.1e-12	7.37e-12	6.65e-12	1.62e-11	1.57e-11	1.92e-11
562.57	-2.4e-10	-2.6e-10	-2.8e-10	-2.7e-10	-1.6e-10	1.31e-10	6.64e-10	1.46e-09	2.53e-09	-1.5e-11	-1.5e-11	-8.5e-12	-5.7e-12	8.91e-12	6.65e-12	1.77e-11	1.26e-11	1.46e-11
563.58	-2.5e-10	-2.5e-10	-2.8e-10	-2.8e-10	-1.5e-10	1.36e-10	6.55e-10	1.46e-09	2.54e-09	-2.6e-11	-1.7e-11	-1.5e-11	-7.3e-12	1.05e-11	3.57e-12	1e-11	2.03e-11	2.23e-11
564.59	-2.4e-10	-2.6e-10	-2.8e-10	-2.7e-10	-1.6e-10	1.31e-10	6.63e-10	1.46e-09	2.56e-09	-1.4e-11	-1.5e-11	-5.4e-12	-8.8e-12	4.28e-12	1.13e-11	1.93e-11	2.19e-11	2.39e-11
565.6	-2.5e-10	-2.6e-10	-2.8e-10	-2.9e-10	-1.6e-10	1.24e-10	6.69e-10	1.46e-09	2.55e-09	-1.7e-11	-1.1e-11	-3.9e-12	-7.3e-12	1.2e-11	1.13e-11	8.47e-12	2.49e-11	2.39e-11
566.61	-2.4e-10	-2.5e-10	-2.8e-10	-2.8e-10	-1.6e-10	1.24e-10	6.6e-10	1.46e-09	2.55e-09	-1.7e-11	-1.4e-11	-5.4e-12	-5.7e-12	2.74e-12	3.57e-12	1.31e-11	1.88e-11	1.62e-11
567.62	-2.5e-10	-2.6e-10	-2.9e-10	-2.8e-10	-1.5e-10	1.28e-10	6.55e-10	1.46e-09	2.55e-09	-2e-11	-1.1e-11	-8.5e-12	-5.7e-12	5.83e-12	6.65e-12	8.47e-12	1.72e-11	1.46e-11
568.63	-2.5e-10	-2.6e-10	-2.8e-10	-2.8e-10	-1.5e-10	1.22e-10	6.54e-10	1.46e-09	2.56e-09	-2.5e-11	-1.5e-11	-8.5e-12	-4.2e-12	4.28e-12	6.65e-12	6.93e-12	1.88e-11	1.62e-11
569.64	-2.4e-10	-2.5e-10	-2.9e-10	-2.8e-10	-1.5e-10	1.27e-10	6.63e-10	1.47e-09	2.55e-09	-1.5e-11	-7.4e-12	-2.3e-12	-4.2e-12	8.91e-12	8.19e-12	1.77e-11	3.11e-11	1.92e-11
570.65	-2.4e-10	-2.6e-10	-2.8e-10	-2.7e-10	-1.5e-10	1.24e-10	6.52e-10	1.47e-09	2.56e-09	-2.2e-11	-1.4e-11	-2.3e-12	3.51e-12	4.28e-12	3.57e-12	6.93e-12	1.88e-11	2.23e-11
571.66	-2.5e-10	-2.5e-10	-2.8e-10	-2.7e-10	-1.5e-10	1.3e-10	6.6e-10	1.47e-09	2.55e-09	-2.3e-11	-1.2e-11	-7.8e-13	-8.8e-12	5.83e-12	1.13e-11	1.46e-11	2.19e-11	1.92e-11
572.67	-2.5e-10	-2.5e-10	-2.8e-10	-2.7e-10	-1.6e-10	1.36e-10	6.61e-10	1.46e-09	2.56e-09	-1.5e-11	-1.7e-11	-7.8e-13	-4.2e-12	1.05e-11	3.57e-12	1.16e-11	2.49e-11	1.77e-11
573.68	-2.4e-10	-2.6e-10	-2.8e-10	-2.7e-10	-1.5e-10	1.25e-10	6.66e-10	1.48e-09	2.56e-09	-1.7e-11	-1.7e-11	-1.5e-11	-5.7e-12	8.91e-12	9.74e-12	1e-11	2.19e-11	2.85e-11
574.69	-2.4e-10	-2.5e-10	-2.9e-10	-2.7e-10	-1.5e-10	1.24e-10	6.6e-10	1.47e-09	2.57e-09	-2.6e-11	-1.2e-11	-2.3e-12	-5.7e-12	5.83e-12	9.74e-12	1.62e-11	2.49e-11	2.23e-11
575.7	-2.5e-10	-2.5e-10	-2.9e-10	-2.7e-10	-1.5e-10	1.24e-10	6.66e-10	1.48e-09	2.56e-09	-1.2e-11	-1.2e-11	-8.5e-12	-5.7e-12	5.83e-12	1.59e-11	1.62e-11	1.57e-11	2.23e-11
576.71	-2.4e-10	-2.6e-10	-2.8e-10	-2.7e-10	-1.4e-10	1.19e-10	6.63e-10	1.47e-09	2.55e-09	-1.4e-11	-1.7e-11	-1e-11	-8.8e-12	4.28e-12	9.74e-12	1.31e-11	1.57e-11	2.54e-11
577.72	-2.4e-10	-2.5e-10	-2.8e-10	-2.7e-10	-1.5e-10	1.31e-10	6.58e-10	1.48e-09	2.56e-09	-1.8e-11	-2e-11	-6.9e-12	-1e-11	5.83e-12	8.19e-12	1.93e-11	1.26e-11	2.54e-11
578.73	-2.4e-10	-2.5e-10	-2.8e-10	-2.7e-10	-1.5e-10	1.24e-10	6.63e-10	1.47e-09	2.56e-09	-1.2e-11	-2.1e-11	-8.5e-12	-1.7e-11	8.91e-12	8.19e-12	1.62e-11	2.96e-11	2.39e-11
579.74	-2.4e-10	-2.6e-10	-3e-10	-2.7e-10	-1.5e-10	1.3e-10	6.63e-10	1.47e-09	2.57e-09	-2.2e-11	-1.5e-11	-3.9e-12	-5.7e-12	-1.9e-12	2.03e-12	1.46e-11	2.34e-11	1.46e-11
580.75	-2.4e-10	-2.5e-10	-2.9e-10	-2.6e-10	-1.6e-10	1.3e-10	6.68e-10	1.47e-09	2.57e-09	-3.2e-11	-7.4e-12	-1.6e-11	3.51e-12	4.28e-12	8.19e-12	1.46e-11	2.03e-11	2.08e-11
581.76	-2.4e-10	-2.5e-10	-2.9e-10	-2.7e-10	-1.6e-10	1.3e-10	6.71e-10	1.48e-09	2.56e-09	-2e-11	-1.1e-11	-2.3e-12	-4.2e-12	7.37e-12	1.28e-11	1.16e-11	2.19e-11	1.46e-11
582.77	-2.4e-10	-2.5e-10	-2.9e-10	-2.7e-10	-1.5e-10	1.31e-10	6.64e-10	1.48e-09	2.57e-09	-1.4e-11	-2e-11	-3.9e-12	-1e-11	-5e-12	1.28e-11	1.46e-11	1.88e-11	2.54e-11
583.78	-2.5e-10	-2.5e-10	-2.9e-10	-2.7e-10	-1.6e-10	1.38e-10	6.6e-10	1.47e-09	2.58e-09	-1.1e-11	-1.2e-11	-1e-11	-2.7e-12	5.83e-12	1.44e-11	1.93e-11	2.49e-11	2.08e-11
584.79	-2.4e-10	-2.7e-10	-2.8e-10	-2.8e-10	-1.5e-10	1.25e-10	6.57e-10	1.48e-09	2.58e-09	-2.2e-11	-7.4e-12	-8.5e-12	4.21e-13	1.2e-12	1.74e-11	8.47e-12	2.03e-11	2.54e-11
585.8	-2.4e-10	-2.6e-10	-2.9e-10	-2.8e-10	-1.6e-10	1.24e-10	6.66e-10	1.48e-09	2.59e-09	-1.4e-11	-7.4e-12	-6.9e-12	-8.8e-12	-1.9e-12	5.11e-12	8.47e-12	2.03e-11	2.54e-11
586.81	-2.4e-10	-2.7e-10	-2.8e-10	-2.7e-10	-1.6e-10	1.36e-10	6.68e-10	1.49e-09	2.58e-09	-2e-11	-1.8e-11	-3.9e-12	-1.3e-11	1.05e-11	6.65e-12	1.31e-11	1.57e-11	1.77e-11
587.82	-2.4e-10	-2.6e-10	-2.8e-10	-2.8e-10	-1.5e-10	1.24e-10	6.58e-10	1.49e-09	2.58e-09	-1.7e-11	-1.8e-11	-1.2e-11	4.21e-13	8.91e-12	6.65e-12	1e-11	2.19e-11	2.39e-11
588.83	-2.5e-10	-2.6e-10	-2.9e-10	-2.8e-10	-1.6e-10	1.22e-10	6.66e-10	1.48e-09	2.58e-09	-1.2e-11	-1.8e-11	-1.5e-11	-2.7e-12	5.83e-12	3.57e-12	1.93e-11	1.88e-11	2.08e-11
589.84	-2.5e-10	-2.6e-10	-2.9e-10	-2.8e-10	-1.6e-10	1.27e-10	6.68e-10	1.48e-09	2.59e-09	-1.4e-11	-1.1e-11	-6.9e-12	-1e-11	1.2e-12	3.57e-12	1.93e-11	2.34e-11	2.08e-11
590.85	-2.4e-10	-2.6e-10	-2.8e-10	-2.7e-10	-1.6e-10	1.35e-10	6.58e-10	1.48e-09	2.58e-09	-1.4e-11	-1.7e-11	-1.2e-11	-8.8e-12	1.2e-12	8.19e-12	1.46e-11	2.19e-11	2.39e-11
591.86	-2.4e-10	-2.6e-10	-2.8e-10	-2.8e-10	-1.5e-10	1.38e-10	6.63e-10	1.49e-09	2.6e-09	-1.4e-11	-1.5e-11	-8.5e-12	-5.7e-12	2.74e-12	9.74e-12	1.77e-11	2.03e-11	1.77e-11
592.87	-2.4e-10	-2.5e-10	-2.9e-10	-2.8e-10	-1.6e-10	1.27e-10	6.68e-10	1.48e-09	2.6e-09	-1.7e-11	-2e-11	-6.9e-12	-1.2e-11	5.83e-12	3.57e-12	1.46e-11	2.34e-11	2.08e-11
593.88	-2.4e-10	-2.6e-10	-2.9e-10	-2.8e-10	-1.6e-10	1.28e-10	6.55e-10	1.48e-09	2.59e-09	-1.5e-11	-9e-12	-3.9e-12	-2.7e-12	2.74e-12	-1.1e-12	1.62e-11	2.34e-11	2.39e-11
594.89	-2.4e-10	-2.6e-10	-2.9e-10	-2.7e-10	-1.6e-10	1.33e-10	6.69e-10	1.48e-09	2.59e-09	-1.7e-11	-2.3e-11	2.31e-12	-7.3e-12	7.37e-12	1.44e-11	5.39e-12	1.88e-11	2.39e-11
595.9	-2.4e-10	-2.6e-10	-2.8e-10	-2.7e-10	-1.5e-10	1.36e-10	6.68e-10	1.49e-09	2.6e-09	-2.8e-11	-1.7e-11	-8.5e-12	-1.1e-12	4.28e-12	8.19e-12	1.46e-11	2.19e-11	2.23e-11
596.91	-2.5e-10	-2.5e-10	-2.8e-10	-2.7e-10	-1.6e-10	1.31e-10	6.74e-10	1.49e-09	2.59e-09	-1.8e-11	-1.4e-11	-1.2e-11	-1e-11	8.91e-12	6.65e-12	1.62e-11	2.49e-11	2.39e-11
597.92	-2.5e-10	-2.5e-10	-2.9e-10	-2.7e-10	-1.6e-10	1.28e-10	6.66e-10	1.5e-09	2.6e-09	-2e-11	-1.7e-11	-6.9e-12	-8.8e-12	7.37e-12	6.65e-12	1.46e-11	2.19e-11	1.92e-11
598.93	-2.4e-10	-2.6e-10	-2.8e-10	-2.7e-10	-1.6e-10	1.36e-10	6.61e-10	1.5e-09	2.6e-09	-1.4e-11	-2.3e-11	-2.3e-12	-4.2e-12	5.83e-12	1.44e-11	1e-11	1.26e-11	2.23e-11
599.94	-2.4e-10	-2.5e-10	-2.9e-10	-2.7e-10	-1.5e-10	1.3e-10	6.58e-10	1.49e-09	2.6e-09	-2.5e-11	-1.4e-11	-1e-11	-1e-11	2.74e-12	1.13e-11	1.77e-11	2.49e-11	1.62e-11
600.95	-2.4e-10	-2.4e-10	-2.7e-10	-2.7e-10	-1.5e-10	1.36e-10	6.6e-10	1.49e-09	2.6e-09	-1.4e-11	-1.4e-11	-8.5e-12	-7.3e-12	1.2e-12	8.19e-12	8.47e-12	1.88e-11	2.23e-11
601.96	-2.5e-10	-2.5e-10	-2.8e-10	-2.6e-10	-1.5e-10	1.27e-10	6.6e-10	1.49e-09	2.6e-09	-1.5e-11	-1.7e-11	-8.5e-12	-8.8e-12	4.28e-12	1.28e-11	1.77e-11	2.03e-11	2.39e-11
602.97	-2.4e-10	-2.6e-10	-2.8e-10	-2.7e-10	-1.6e-10	1.3e-10	6.6e-10	1.49e-09	2.61e-09	-1.4e-11	-1.4e-11	-6.9e-12	-4.2e-12	1.2e-12	8.19e-12	1.31e-11	9.52e-12	1.31e-11
603.98	-2.4e-10	-2.6e-10	-2.8e-10	-2.7e-10	-1.6e-10	1.31e-10	6.63e-10	1.5e-09	2.6e-09	-1.8e-11	-1.8e-11	-7.8e-13	-4.2e-12	5.83e-12	8.19e-12	1.93e-11	2.34e-11	2.23e-11
604.99	-2.5e-10	-2.6e-10	-2.8e-10	-2.7e-10	-1.5e-10	1.31e-10	6.6e-10	1.48e-09	2.62e-09	-1.4e-11	-1.4e-11	-2.3e-12	1.96e-12	2.74e-12	1.13e-11	1.77e-11	1.41e-11	1.46e-11
606	-2.5e-10	-2.6e-10	-2.9e-10	-2.7e-10	-1.6e-10	1.33e-10	6.66e-10	1.47e-09	2.6e-09	-1.7e-11	-1.4e-11	-5.4e-12	-7.3e-12	5.83e-12	6.65e-12	1e-11	2.34e-11	1.77e-11
607.01	-2.4e-10	-2.7e-10	-2.7e-10	-2.8e-10	-1.5e-10	1.33e-10	6.57e-10	1.49e-09	2.6e-09	-1.5e-11	-2.1e-11	-6.9e-12	-7.3e-12	1.35e-11	2.03e-12	1.46e-11	1.57e-11	1.46e-11
608.02	-2.4e-10	-2.5e-10	-2.9e-10	-2.8e-10	-1.5e-10	1.24e-10	6.52e-10	1.49e-09	2.59e-09	-1.2e-11	-1.1e-11	-1.6e-11	-4.2e-12	1.35e-11	5.11e-12	1.62e-11	1.72e-11	2.85e-11
609.03	-2.4e-10	-2.5e-10	-2.8e-10	-2.8e-10	-1.6e-10	1.24e-10	6.64e-10	1.48e-09	2.6e-09	-2.3e-11	-1.8e-11	-1e-11	-4.2e-12	8.91e-12	8.19e-12	6.93e-12	2.19e-11	2.39e-11
610.04	-2.5e-10	-2.6e-10	-2.9e-10	-2.7e-10	-1.5e-10	1.22e-10	6.63e-10	1.5e-09	2.6e-09	-1.8e-11	-1.2e-11	-8.5e-12	1.96e-12	7.37e-12	8.19e-12	1.16e-11	2.34e-11	1.92e-11
611.05	-2.4e-10	-2.6e-10	-2.8e-10	-2.7e-10	-1.5e-10	1.33e-10	6.63e-10	1.49e-09	2.59e-09	-2.5e-11	-1.8e-11	-8.5e-12	-1.1e-12	1.2e-12	1.13e-11	1.31e-11	2.03e-11	2.08e-11
612.06	-2.4e-10	-2.6e-10	-2.8e-10	-2.7e-10	-1.6e-10	1.25e-10	6.6e-10	1.5e-09	2.61e-09	-1.4e-11	-1.1e-11	-5.4e-12	-8.8e-12	8.91e-12	6.65e-12	1e-11	2.03e-11	2.23e-11
613.07	-2.4e-10	-2.7e-10	-2.8e-10	-2.8e-10	-1.5e-10	1.27e-10	6.69e-10	1.51e-09	2.61e-09	-2e-11	-1.7e-11	-7.8e-13	-1.8e-11	1.05e-11	9.74e-12	1.16e-11	2.03e-11	2.54e-11
614.08	-2.4e-10	-2.6e-10	-2.8e-10	-2.7e-10	-1.5e-10	1.25e-10	6.64e-10	1.5e-09	2.61e-09	-2.2e-11	-1.4e-11	-6.9e-12	-5.7e-12	-1.9e-12	1.13e-11	6.93e-12	2.8e-11	2.08e-11
615.09	-2.3e-10	-2.6e-10	-2.9e-10	-2.8e-10	-1.5e-10	1.33e-10	6.77e-10	1.49e-09	2.6e-09	-1.5e-11	-1.5e-11	-2.3e-12	-7.3e-12	5.83e-12	6.65e-12	1e-11	2.34e-11	2.39e-11
616.1	-2.4e-10	-2.6e-10	-2.8e-10	-2.7e-10	-1.5e-10	1.28e-10	6.72e-10	1.5e-09	2.61e-09	-1.5e-11	-1.5e-11	-8.5e-12	-5.7e-12	1.05e-11	5.11e-12	1.77e-11	2.96e-11	2.7e-11
617.11	-2.3e-10	-2.6e-10	-2.8e-10	-2.7e-10	-1.5e-10	1.36e-10	6.63e-10	1.5e-09	2.61e-09	-2.2e-11	-2.3e-11	-5.4e-12	-1.8e-11	1.2e-12	1.28e-11	1.46e-11	2.34e-11	2.23e-11
618.12	-2.4e-10	-2.6e-10	-2.8e-10	-2.7e-10	-1.6e-10	1.31e-10	6.77e-10	1.5e-09	2.6e-09	-1.4e-11	-2.3e-11	-6.9e-12	-8.8e-12	2.74e-12	6.65e-12	1.77e-11	3.27e-11	2.23e-11
619.13	-2.4e-10	-2.6e-10	-2.9e-10	-2.8e-10	-1.5e-10	1.25e-10	6.69e-10	1.5e-09	2.61e-09	-2e-11	-1.8e-11	-1.2e-11	-5.7e-12	1.2e-12	1.59e-11	1.62e-11	1.57e-11	1.31e-11
620.14	-2.4e-10	-2.4e-10	-2.9e-10	-2.7e-10	-1.5e-10	1.21e-10	6.63e-10	1.5e-09	2.62e-09	-2e-11	-1.4e-11	-3.9e-12	-5.7e-12	-3.4e-13	-1.1e-12	1.77e-11	1.88e-11	2.39e-11
621.15	-2.4e-10	-2.5e-10	-2.8e-10	-2.7e-10	-1.5e-10	1.28e-10	6.61e-10	1.5e-09	2.61e-09	-1.5e-11	-1.7e-11	-5.4e-12	5.05e-12	5.83e-12	1.28e-11	5.39e-12	2.19e-11	1.92e-11
622.16	-2.4e-10	-2.5e-10	-2.8e-10	-2.7e-10	-1.6e-10	1.33e-10	6.68e-10	1.5e-09	2.6e-09	-1.7e-11	-2.4e-11	-8.5e-12	-8.8e-12	7.37e-12	5.11e-12	2.08e-11	1.88e-11	1.15e-11
623.17	-2.4e-10	-2.6e-10	-2.8e-10	-2.8e-10	-1.5e-10	1.28e-10	6.74e-10	1.51e-09	2.62e-09	-1.7e-11	-2e-11	-8.5e-12	-1e-11	1.2e-12	6.65e-12	1.62e-11	2.34e-11	1.15e-11
624.18	-2.5e-10	-2.6e-10	-2.9e-10	-2.7e-10	-1.6e-10	1.31e-10	6.68e-10	1.5e-09	2.63e-09	-2e-11	-1.2e-11	-5.4e-12	-4.2e-12	7.37e-12	8.19e-12	8.47e-12	2.03e-11	1.77e-11
625.19	-2.4e-10	-2.5e-10	-2.8e-10	-2.7e-10	-1.6e-10	1.24e-10	6.72e-10	1.5e-09	2.62e-09	-1.8e-11	-2.1e-11	-8.5e-12	-1.1e-12	1.2e-12	1.28e-11	1.62e-11	1.57e-11	2.08e-11
626.2	-2.4e-10	-2.5e-10	-2.8e-10	-2.7e-10	-1.5e-10	1.25e-10	6.71e-10	1.51e-09	2.62e-09	-1.8e-11	-1.2e-11	-1.2e-11	-5.7e-12	2.74e-12	1.59e-11	6.93e-12	2.03e-11	2.08e-11
627.21	-2.4e-10	-2.6e-10	-2.8e-10	-2.7e-10	-1.6e-10	1.3e-10	6.61e-10	1.51e-09	2.62e-09	-1.8e-11	-1.5e-11	-3.9e-12	-2.7e-12	1.2e-12	4.83e-13	1.46e-11	1.11e-11	2.23e-11
628.22	-2.5e-10	-2.6e-10	-2.8e-10	-2.8e-10	-1.6e-10	1.27e-10	6.68e-10	1.51e-09	2.63e-09	-1.4e-11	-1.5e-11	-5.4e-12	-1e-11	-8.1e-12	1.28e-11	1.62e-11	2.34e-11	2.7e-11
629.23	-2.4e-10	-2.6e-10	-2.9e-10	-2.7e-10	-1.5e-10	1.36e-10	6.57e-10	1.51e-09	2.62e-09	-2e-11	-1.8e-11	-8.5e-12	-8.8e-12	5.83e-12	9.74e-12	1e-11	2.34e-11	2.23e-11
630.24	-2.4e-10	-2.5e-10	-2.8e-10	-2.7e-10	-1.5e-10	1.38e-10	6.58e-10	1.51e-09	2.61e-09	-1.4e-11	-1.4e-11	-1.3e-11	-1e-11	4.28e-12	1.13e-11	1.31e-11	1.88e-11	2.85e-11
631.25	-2.4e-10	-2.6e-10	-2.8e-10	-2.7e-10	-1.5e-10	1.35e-10	6.61e-10	1.51e-09	2.61e-09	-1.4e-11	-1.5e-11	-1e-11	-5.7e-12	1.35e-11	1.13e-11	1.62e-11	2.34e-11	2.08e-11
632.26	-2.4e-10	-2.6e-10	-2.9e-10	-2.7e-10	-1.5e-10	1.27e-10	6.71e-10	1.5e-09	2.62e-09	-1.7e-11	-2.1e-11	-7.8e-13	-2.7e-12	4.28e-12	1.13e-11	1e-11	2.19e-11	2.85e-11
633.27	-2.4e-10	-2.6e-10	-2.9e-10	-2.8e-10	-1.5e-10	1.3e-10	6.66e-10	1.51e-09	2.62e-09	-2.5e-11	-2.3e-11	-2.3e-12	1.96e-12	-3.4e-13	5.11e-12	8.47e-12	2.65e-11	2.08e-11
634.28	-2.3e-10	-2.6e-10	-2.8e-10	-2.8e-10	-1.6e-10	1.36e-10	6.74e-10	1.51e-09	2.6e-09	-1.5e-11	-2.1e-11	-2.3e-12	-4.2e-12	8.91e-12	6.65e-12	1.31e-11	2.03e-11	1.77e-11
635.29	-2.3e-10	-2.6e-10	-2.9e-10	-2.7e-10	-1.6e-10	1.41e-10	6.69e-10	1.51e-09	2.62e-09	-2.2e-11	-1.7e-11	-2.3e-12	1.96e-12	-1.9e-12	1.9e-11	1.31e-11	1.57e-11	2.39e-11
636.3	-2.3e-10	-2.5e-10	-2.9e-10	-2.7e-10	-1.5e-10	1.3e-10	6.71e-10	1.51e-09	2.62e-09	-1.8e-11	-1.5e-11	-3.9e-12	-1e-11	-1.9e-12	2.03e-12	1.16e-11	1.41e-11	2.08e-11
637.31	-2.4e-10	-2.5e-10	-2.9e-10	-2.7e-10	-1.6e-10	1.28e-10	6.83e-10	1.51e-09	2.62e-09	-2.5e-11	-2.1e-11	-3.9e-12	-7.3e-12	1.2e-12	1.13e-11	1.62e-11	1.72e-11	1.77e-11
638.32	-2.4e-10	-2.7e-10	-3e-10	-2.7e-10	-1.6e-10	1.35e-10	6.8e-10	1.52e-09	2.62e-09	-2.6e-11	-2e-11	-3.9e-12	-1.1e-12	1.2e-12	1.28e-11	1.16e-11	1.88e-11	2.08e-11
639.33	-2.4e-10	-2.5e-10	-2.8e-10	-2.7e-10	-1.5e-10	1.35e-10	6.72e-10	1.52e-09	2.61e-09	-1.8e-11	-1.7e-11	-1.2e-11	-8.8e-12	7.37e-12	5.11e-12	1e-11	2.65e-11	1.77e-11
640.34	-2.4e-10	-2.4e-10	-2.8e-10	-2.7e-10	-1.6e-10	1.28e-10	6.71e-10	1.52e-09	2.62e-09	-1.8e-11	-1.8e-11	-1e-11	-8.8e-12	1.2e-12	1.59e-11	5.39e-12	1.72e-11	1.46e-11
641.35	-2.4e-10	-2.4e-10	-2.8e-10	-2.7e-10	-1.6e-10	1.27e-10	6.8e-10	1.51e-09	2.62e-09	-1.5e-11	-1.7e-11	-1.2e-11	-1.1e-12	8.91e-12	8.19e-12	1e-11	1.88e-11	2.39e-11
642.36	-2.4e-10	-2.4e-10	-2.8e-10	-2.8e-10	-1.5e-10	1.27e-10	6.83e-10	1.51e-09	2.64e-09	-1.8e-11	-1.4e-11	-5.4e-12	-1e-11	7.37e-12	6.65e-12	1e-11	2.03e-11	1.15e-11
643.37	-2.5e-10	-2.5e-10	-2.8e-10	-2.6e-10	-1.6e-10	1.24e-10	6.74e-10	1.5e-09	2.63e-09	-1.7e-11	-1.8e-11	-5.4e-12	-1.3e-11	2.74e-12	1.13e-11	1e-11	1.88e-11	2.39e-11
644.38	-2.4e-10	-2.5e-10	-2.9e-10	-2.8e-10	-1.5e-10	1.31e-10	6.78e-10	1.51e-09	2.65e-09	-1.8e-11	-1.5e-11	-3.9e-12	-1e-11	7.37e-12	3.57e-12	1.77e-11	2.19e-11	1.92e-11
645.39	-2.4e-10	-2.5e-10	-2.8e-10	-2.7e-10	-1.6e-10	1.27e-10	6.77e-10	1.52e-09	2.64e-09	-2.3e-11	-1.5e-11	-2.3e-12	-5.7e-12	7.37e-12	6.65e-12	1.77e-11	1.57e-11	2.23e-11
646.4	-2.3e-10	-2.5e-10	-2.8e-10	-2.7e-10	-1.6e-10	1.31e-10	6.81e-10	1.51e-09	2.65e-09	-1.4e-11	-1.2e-11	-1e-11	6.59e-12	7.37e-12	8.19e-12	1.16e-11	2.19e-11	2.23e-11
647.41	-2.4e-10	-2.6e-10	-2.9e-10	-2.7e-10	-1.5e-10	1.33e-10	6.71e-10	1.51e-09	2.64e-09	-1.8e-11	-1.7e-11	-1e-11	-4.2e-12	5.83e-12	8.19e-12	1.46e-11	1.11e-11	2.23e-11
648.42	-2.5e-10	-2.6e-10	-2.8e-10	-2.8e-10	-1.5e-10	1.38e-10	6.74e-10	1.51e-09	2.64e-09	-1.2e-11	-1.1e-11	-1e-11	-4.2e-12	1.35e-11	3.57e-12	1e-11	2.03e-11	2.08e-11
649.43	-2.4e-10	-2.5e-10	-2.8e-10	-2.8e-10	-1.6e-10	1.31e-10	6.69e-10	1.51e-09	2.65e-09	-2.5e-11	-1.7e-11	-8.5e-12	-8.8e-12	7.37e-12	5.11e-12	6.93e-12	2.03e-11	2.23e-11
650.44	-2.4e-10	-2.5e-10	-2.9e-10	-2.7e-10	-1.6e-10	1.18e-10	6.72e-10	1.51e-09	2.65e-09	-1.5e-11	-1.7e-11	-6.9e-12	-5.7e-12	1.05e-11	5.11e-12	1.46e-11	1.72e-11	2.39e-11
651.45	-2.5e-10	-2.6e-10	-2.8e-10	-2.7e-10	-1.5e-10	1.27e-10	6.81e-10	1.53e-09	2.64e-09	-2.2e-11	-1.5e-11	-1.2e-11	-2.7e-12	5.83e-12	3.57e-12	1.16e-11	1.88e-11	2.08e-11
652.46	-2.5e-10	-2.6e-10	-2.9e-10	-2.7e-10	-1.6e-10	1.27e-10	6.72e-10	1.51e-09	2.65e-09	-2e-11	-1.2e-11	-8.5e-12	-7.3e-12	8.91e-12	8.19e-12	1e-11	2.19e-11	1.31e-11
653.47	-2.5e-10	-2.6e-10	-2.7e-10	-2.7e-10	-1.5e-10	1.27e-10	6.81e-10	1.52e-09	2.65e-09	-1.8e-11	-2.4e-11	-8.5e-12	4.21e-13	1.2e-12	9.74e-12	1.77e-11	1.11e-11	2.54e-11
654.48	-2.4e-10	-2.6e-10	-2.8e-10	-2.7e-10	-1.4e-10	1.28e-10	6.71e-10	1.52e-09	2.64e-09	-1.5e-11	-1.2e-11	-1.2e-11	-1.8e-11	8.91e-12	6.65e-12	8.47e-12	1.72e-11	2.54e-11
655.49	-2.5e-10	-2.6e-10	-2.9e-10	-2.7e-10	-1.6e-10	1.3e-10	6.83e-10	1.52e-09	2.65e-09	-2.3e-11	-2e-11	-6.9e-12	1.96e-12	1.2e-12	1.74e-11	6.93e-12	3.27e-11	2.23e-11
656.5	-2.4e-10	-2.5e-10	-2.8e-10	-2.7e-10	-1.6e-10	1.25e-10	6.75e-10	1.52e-09	2.65e-09	-2.9e-11	-1.2e-11	-3.9e-12	-1e-11	2.74e-12	1.59e-11	1.46e-11	2.65e-11	1.92e-11
657.51	-2.4e-10	-2.5e-10	-2.9e-10	-2.7e-10	-1.5e-10	1.33e-10	6.71e-10	1.52e-09	2.65e-09	-1.8e-11	-9e-12	-3.9e-12	5.05e-12	4.28e-12	6.65e-12	1.31e-11	2.03e-11	2.39e-11
658.52	-2.5e-10	-2.6e-10	-2.9e-10	-2.7e-10	-1.6e-10	1.33e-10	6.77e-10	1.52e-09	2.65e-09	-1.7e-11	-2.3e-11	-3.9e-12	-1.3e-11	8.91e-12	6.65e-12	1.16e-11	1.57e-11	1.31e-11
659.53	-2.4e-10	-2.6e-10	-2.8e-10	-2.7e-10	-1.6e-10	1.38e-10	6.81e-10	1.52e-09	2.65e-09	-1.8e-11	-2.1e-11	-3.9e-12	-5.7e-12	8.91e-12	1.44e-11	1e-11	2.19e-11	2.39e-11
660.54	-2.4e-10	-2.5e-10	-2.8e-10	-2.7e-10	-1.5e-10	1.31e-10	6.88e-10	1.51e-09	2.64e-09	-2e-11	-1.7e-11	-3.9e-12	-8.8e-12	1.2e-12	9.74e-12	1.62e-11	2.19e-11	1.92e-11
661.55	-2.5e-10	-2.4e-10	-2.8e-10	-2.7e-10	-1.5e-10	1.28e-10	6.72e-10	1.51e-09	2.66e-09	-1.2e-11	-1.8e-11	-1e-11	-1e-11	1.2e-12	9.74e-12	8.47e-12	1.88e-11	2.39e-11
662.56	-2.5e-10	-2.5e-10	-2.8e-10	-2.7e-10	-1.5e-10	1.27e-10	6.74e-10	1.51e-09	2.64e-09	-1.8e-11	-1.2e-11	-1.3e-11	-1.2e-11	5.83e-12	6.65e-12	1.16e-11	2.19e-11	2.39e-11
663.57	-2.4e-10	-2.5e-10	-2.8e-10	-2.7e-10	-1.5e-10	1.36e-10	6.77e-10	1.51e-09	2.65e-09	-1.5e-11	-1.2e-11	-5.4e-12	4.21e-13	1.35e-11	3.57e-12	1.62e-11	1.11e-11	1.92e-11
664.58	-2.4e-10	-2.6e-10	-2.8e-10	-2.7e-10	-1.6e-10	1.36e-10	6.71e-10	1.5e-09	2.65e-09	-1.4e-11	-1.4e-11	-3.9e-12	-8.8e-12	1.66e-11	1.44e-11	1.77e-11	2.03e-11	2.08e-11
665.59	-2.5e-10	-2.6e-10	-2.8e-10	-2.7e-10	-1.5e-10	1.28e-10	6.74e-10	1.51e-09	2.65e-09	-1.8e-11	-1.7e-11	-5.4e-12	-1.2e-11	4.28e-12	8.19e-12	1.62e-11	2.34e-11	1.77e-11
666.6	-2.4e-10	-2.6e-10	-2.7e-10	-2.7e-10	-1.7e-10	1.3e-10	6.75e-10	1.51e-09	2.66e-09	-6.2e-12	-1.4e-11	-3.9e-12	-2.7e-12	1.2e-11	1.59e-11	6.93e-12	1.88e-11	3.31e-11
667.61	-2.4e-10	-2.5e-10	-2.8e-10	-2.8e-10	-1.5e-10	1.38e-10	6.77e-10	1.51e-09	2.65e-09	-1.5e-11	-7.4e-12	-6.9e-12	-1.1e-12	5.83e-12	5.11e-12	1e-11	2.03e-11	2.23e-11
668.62	-2.5e-10	-2.6e-10	-2.8e-10	-2.7e-10	-1.6e-10	1.33e-10	6.78e-10	1.51e-09	2.65e-09	-1.4e-11	-1.8e-11	-3.9e-12	-4.2e-12	5.83e-12	3.57e-12	1.46e-11	2.34e-11	1.46e-11
669.63	-2.4e-10	-2.5e-10	-2.9e-10	-2.7e-10	-1.6e-10	1.28e-10	6.89e-10	1.51e-09	2.66e-09	-2e-11	-1.7e-11	-5.4e-12	-1.2e-11	1.35e-11	5.11e-12	1.46e-11	2.03e-11	2.85e-11
670.64	-2.4e-10	-2.6e-10	-2.9e-10	-2.8e-10	-1.6e-10	1.38e-10	6.95e-10	1.52e-09	2.66e-09	-1.4e-11	-1.1e-11	-8.5e-12	-1.1e-12	5.83e-12	6.65e-12	1.46e-11	2.19e-11	2.54e-11
671.65	-2.4e-10	-2.6e-10	-2.8e-10	-2.8e-10	-1.5e-10	1.27e-10	6.89e-10	1.52e-09	2.66e-09	-2e-11	-1.1e-11	-2.3e-12	-5.7e-12	4.28e-12	1.28e-11	2.08e-11	2.65e-11	1.92e-11
672.66	-2.5e-10	-2.6e-10	-2.9e-10	-2.7e-10	-1.5e-10	1.33e-10	6.83e-10	1.51e-09	2.66e-09	-2e-11	-1.1e-11	-8.5e-12	1.96e-12	1.2e-12	6.65e-12	1.31e-11	2.34e-11	2.23e-11
673.67	-2.3e-10	-2.6e-10	-2.9e-10	-2.7e-10	-1.6e-10	1.33e-10	6.78e-10	1.52e-09	2.68e-09	-1.8e-11	-1.4e-11	-3.9e-12	-5.7e-12	8.91e-12	1.28e-11	2.08e-11	1.57e-11	2.23e-11
674.68	-2.4e-10	-2.6e-10	-3e-10	-2.8e-10	-1.6e-10	1.28e-10	6.8e-10	1.52e-09	2.66e-09	-1.8e-11	-1.5e-11	-3.9e-12	-1.3e-11	7.37e-12	1.28e-11	1.16e-11	2.65e-11	2.08e-11
675.69	-2.5e-10	-2.6e-10	-2.9e-10	-2.8e-10	-1.5e-10	1.33e-10	6.75e-10	1.52e-09	2.65e-09	-2e-11	-1.5e-11	-3.9e-12	-5.7e-12	4.28e-12	1.28e-11	1e-11	3.11e-11	2.39e-11
676.7	-2.3e-10	-2.6e-10	-2.9e-10	-2.7e-10	-1.5e-10	1.27e-10	6.94e-10	1.53e-09	2.66e-09	-2e-11	-1.7e-11	-3.9e-12	-5.7e-12	1.35e-11	1.13e-11	2.08e-11	1.26e-11	3e-11
677.71	-2.4e-10	-2.6e-10	-2.9e-10	-2.8e-10	-1.6e-10	1.31e-10	6.88e-10	1.52e-09	2.65e-09	-2e-11	-2e-11	-6.9e-12	-8.8e-12	-1.9e-12	9.74e-12	1.46e-11	1.57e-11	2.7e-11
678.72	-2.4e-10	-2.6e-10	-2.9e-10	-2.7e-10	-1.6e-10	1.35e-10	6.92e-10	1.51e-09	2.65e-09	-2.5e-11	-1.7e-11	7.63e-13	-1.3e-11	7.37e-12	1.28e-11	1.16e-11	1.26e-11	1.46e-11
679.73	-2.4e-10	-2.4e-10	-2.8e-10	-2.6e-10	-1.6e-10	1.36e-10	6.91e-10	1.52e-09	2.66e-09	-1.4e-11	-2e-11	-1e-11	-5.7e-12	1.2e-11	1.13e-11	2.24e-11	2.03e-11	2.39e-11
680.74	-2.4e-10	-2.4e-10	-2.9e-10	-2.7e-10	-1.6e-10	1.36e-10	6.83e-10	1.52e-09	2.66e-09	-1.2e-11	-1.2e-11	-2.4e-11	-2.7e-12	-5e-12	8.19e-12	1.16e-11	1.57e-11	1.92e-11
681.75	-2.4e-10	-2.5e-10	-2.8e-10	-2.7e-10	-1.6e-10	1.33e-10	6.86e-10	1.51e-09	2.66e-09	-1.8e-11	-1.7e-11	-2.3e-12	-7.3e-12	5.83e-12	5.11e-12	1.16e-11	2.34e-11	1.15e-11
682.76	-2.5e-10	-2.5e-10	-2.9e-10	-2.7e-10	-1.6e-10	1.36e-10	6.84e-10	1.51e-09	2.66e-09	-1.5e-11	-5.9e-12	-8.5e-12	-4.2e-12	1.05e-11	1.59e-11	8.47e-12	1.57e-11	1.62e-11
683.77	-2.4e-10	-2.5e-10	-2.9e-10	-2.7e-10	-1.6e-10	1.24e-10	6.84e-10	1.51e-09	2.68e-09	-2e-11	-1.4e-11	-1e-11	-1.2e-11	7.37e-12	9.74e-12	1.31e-11	2.19e-11	1.46e-11
684.78	-2.4e-10	-2.5e-10	-2.8e-10	-2.8e-10	-1.6e-10	1.39e-10	6.81e-10	1.51e-09	2.66e-09	-2e-11	-1.1e-11	-8.5e-12	1.96e-12	1.05e-11	8.19e-12	1e-11	1.72e-11	2.08e-11
685.79	-2.4e-10	-2.6e-10	-2.8e-10	-2.8e-10	-1.6e-10	1.36e-10	6.8e-10	1.53e-09	2.66e-09	-1.4e-11	-2.6e-11	-8.5e-12	-7.3e-12	1.2e-11	8.19e-12	8.47e-12	2.03e-11	2.39e-11
686.8	-2.5e-10	-2.6e-10	-2.8e-10	-2.7e-10	-1.5e-10	1.38e-10	6.84e-10	1.53e-09	2.66e-09	-2e-11	-1.4e-11	-5.4e-12	4.21e-13	5.83e-12	8.19e-12	1.16e-11	2.03e-11	2.23e-11
687.81	-2.4e-10	-2.5e-10	-2.7e-10	-2.8e-10	-1.6e-10	1.3e-10	6.78e-10	1.52e-09	2.65e-09	-1.7e-11	-2e-11	-1e-11	-4.2e-12	7.37e-12	1.13e-11	1e-11	2.34e-11	2.23e-11
688.82	-2.4e-10	-2.5e-10	-2.8e-10	-2.8e-10	-1.5e-10	1.33e-10	6.78e-10	1.51e-09	2.66e-09	-1.8e-11	-1.5e-11	-2.3e-12	-1e-11	7.37e-12	9.74e-12	2.54e-11	1.88e-11	2.08e-11
689.83	-2.4e-10	-2.6e-10	-2.9e-10	-2.8e-10	-1.6e-10	1.41e-10	6.84e-10	1.52e-09	2.66e-09	-2.2e-11	-1.2e-11	-3.9e-12	-1.5e-11	1.2e-11	1.13e-11	8.47e-12	2.19e-11	2.08e-11
690.84	-2.4e-10	-2.6e-10	-2.8e-10	-2.7e-10	-1.6e-10	1.41e-10	6.81e-10	1.52e-09	2.66e-09	-2.6e-11	-1.7e-11	-1e-11	-8.8e-12	7.37e-12	1.13e-11	1.31e-11	1.57e-11	1.92e-11
691.85	-2.4e-10	-2.5e-10	-2.9e-10	-2.7e-10	-1.6e-10	1.33e-10	6.84e-10	1.52e-09	2.67e-09	-1.7e-11	-1.4e-11	-1.5e-11	1.96e-12	1.05e-11	8.19e-12	1e-11	1.57e-11	1.92e-11
692.86	-2.4e-10	-2.6e-10	-2.8e-10	-2.7e-10	-1.6e-10	1.33e-10	6.91e-10	1.52e-09	2.67e-09	-1.2e-11	-2e-11	-2.3e-12	-5.7e-12	7.37e-12	1.13e-11	1.16e-11	2.03e-11	2.08e-11
693.87	-2.4e-10	-2.6e-10	-2.9e-10	-2.7e-10	-1.5e-10	1.3e-10	6.83e-10	1.53e-09	2.68e-09	-1.7e-11	-1.8e-11	-5.4e-12	-1.3e-11	8.91e-12	8.19e-12	1e-11	2.19e-11	2.85e-11
694.88	-2.4e-10	-2.6e-10	-2.8e-10	-2.7e-10	-1.5e-10	1.33e-10	6.74e-10	1.53e-09	2.66e-09	-2.2e-11	-1.5e-11	-7.8e-13	-2.7e-12	5.83e-12	8.19e-12	1.93e-11	2.34e-11	2.23e-11
695.89	-2.3e-10	-2.6e-10	-2.9e-10	-2.7e-10	-1.5e-10	1.31e-10	6.88e-10	1.52e-09	2.67e-09	-2e-11	-2e-11	-8.5e-12	-1e-11	7.37e-12	3.57e-12	8.47e-12	2.19e-11	1.77e-11
696.9	-2.4e-10	-2.6e-10	-2.8e-10	-2.7e-10	-1.5e-10	1.31e-10	6.88e-10	1.53e-09	2.67e-09	-1.5e-11	-9e-12	-6.9e-12	-7.3e-12	5.83e-12	1.59e-11	8.47e-12	1.26e-11	2.23e-11
697.91	-2.4e-10	-2.5e-10	-2.8e-10	-2.7e-10	-1.6e-10	1.36e-10	6.78e-10	1.53e-09	2.66e-09	-2.2e-11	-2e-11	-1e-11	-7.3e-12	8.91e-12	3.57e-12	3.85e-12	2.49e-11	2.54e-11
698.92	-2.4e-10	-2.5e-10	-2.8e-10	-2.8e-10	-1.6e-10	1.33e-10	6.88e-10	1.54e-09	2.68e-09	-2.2e-11	-1.7e-11	-2.3e-12	-1.1e-12	1.05e-11	9.74e-12	2.08e-11	2.03e-11	1.92e-11
699.93	-2.4e-10	-2.6e-10	-2.9e-10	-2.7e-10	-1.5e-10	1.33e-10	6.91e-10	1.52e-09	2.67e-09	-1.7e-11	-1.7e-11	-8.5e-12	-8.8e-12	8.91e-12	1.44e-11	1e-11	1.88e-11	2.23e-11
700.94	-2.4e-10	-2.6e-10	-2.9e-10	-2.8e-10	-1.5e-10	1.33e-10	6.92e-10	1.52e-09	2.68e-09	-2e-11	-1.7e-11	-6.9e-12	-8.8e-12	1.35e-11	9.74e-12	8.47e-12	2.03e-11	2.23e-11
701.95	-2.5e-10	-2.6e-10	-2.9e-10	-2.8e-10	-1.5e-10	1.33e-10	6.97e-10	1.51e-09	2.67e-09	-1.7e-11	-7.4e-12	-6.9e-12	-8.8e-12	1.2e-12	3.57e-12	1.93e-11	1.88e-11	2.08e-11
702.96	-2.5e-10	-2.6e-10	-2.8e-10	-2.8e-10	-1.5e-10	1.3e-10	6.81e-10	1.53e-09	2.67e-09	-2e-11	-1.1e-11	-1.9e-11	-7.3e-12	7.37e-12	8.19e-12	1e-11	1.88e-11	1.77e-11
703.97	-2.4e-10	-2.6e-10	-2.8e-10	-2.7e-10	-1.6e-10	1.3e-10	6.78e-10	1.52e-09	2.67e-09	-1.8e-11	-1.5e-11	-1.5e-11	-2.7e-12	1.2e-12	6.65e-12	1.62e-11	1.11e-11	1.46e-11
704.98	-2.5e-10	-2.6e-10	-3.2e-10	-3.7e-10	-4.4e-10	-4.9e-10	-5.5e-10	-5.9e-10	-6.3e-10	-1.8e-11	-2.9e-11	-3.2e-11	-4.3e-11	-5.1e-11	-5.2e-11	-6.4e-11	-6.3e-11	-7.6e-11
705.99	-2.4e-10	-2.5e-10	-2.9e-10	-3.2e-10	-3.4e-10	-3.7e-10	-4.2e-10	-4.6e-10	-4.8e-10	-2.3e-11	-2.9e-11	-2.4e-11	-3e-11	-3e-11	-3.8e-11	-3.9e-11	-4.4e-11	-4.7e-11
707	-2.4e-10	-2.5e-10	-2.7e-10	-3e-10	-3.1e-10	-3.4e-10	-3.8e-10	-3.9e-10	-4.1e-10	-2.3e-11	-1.4e-11	-2.5e-11	-2.7e-11	-2.5e-11	-3.3e-11	-3.3e-11	-2.9e-11	-3.9e-11
708.01	-2.4e-10	-2.5e-10	-2.6e-10	-2.8e-10	-2.9e-10	-3.2e-10	-3.4e-10	-3.7e-10	-3.9e-10	-2e-11	-1.7e-11	-2.4e-11	-2.1e-11	-2.2e-11	-1.6e-11	-2.7e-11	-2.6e-11	-3.5e-11
709.02	-2.4e-10	-2.5e-10	-2.5e-10	-2.8e-10	-2.9e-10	-3.2e-10	-3.3e-10	-3.5e-10	-3.7e-10	-1.2e-11	-2e-11	-1.5e-11	-2.6e-11	-1.4e-11	-1.6e-11	-1.9e-11	-2.7e-11	-3.5e-11
710.03	-2.4e-10	-2.4e-10	-2.6e-10	-2.8e-10	-2.9e-10	-3.1e-10	-3.2e-10	-3.4e-10	-3.6e-10	-1.2e-11	-1.7e-11	-1.8e-11	-3.2e-11	-2e-11	-2.3e-11	-2.4e-11	-2.4e-11	-2.7e-11
711.04	-2.4e-10	-2.5e-10	-2.7e-10	-2.7e-10	-2.9e-10	-3.1e-10	-3.1e-10	-3.3e-10	-3.5e-10	-2.6e-11	-1.8e-11	-1.8e-11	-2.4e-11	-1.3e-11	-2.1e-11	-2.2e-11	-2e-11	-1.9e-11
712.05	-2.3e-10	-2.4e-10	-2.5e-10	-2.7e-10	-2.8e-10	-3e-10	-3.1e-10	-3.3e-10	-3.5e-10	-1.8e-11	-2.6e-11	-1.8e-11	-2.7e-11	-1.6e-11	-2e-11	-1.6e-11	-2e-11	-2.7e-11
713.06	-2.4e-10	-2.4e-10	-2.5e-10	-2.7e-10	-2.9e-10	-3.1e-10	-3.2e-10	-3.3e-10	-3.5e-10	-1.7e-11	-2.1e-11	-1.8e-11	-2.6e-11	-1.1e-11	-1e-11	-2.9e-11	-1.4e-11	-1.6e-11
714.07	-2.4e-10	-2.2e-10	-2.6e-10	-2.8e-10	-2.7e-10	-3e-10	-3.1e-10	-3.2e-10	-3.4e-10	-1.5e-11	-2e-11	-2.2e-11	-1.5e-11	-1.4e-11	-2.1e-11	-1.8e-11	-1.7e-11	-1.6e-11
715.08	-2.4e-10	-2.4e-10	-2.5e-10	-2.7e-10	-2.7e-10	-2.9e-10	-3e-10	-3.3e-10	-3.5e-10	-1.7e-11	-2e-11	-1.8e-11	-2.1e-11	-1.6e-11	-1.6e-11	-1.3e-11	-1.4e-11	-1.2e-11
716.09	-2.3e-10	-2.4e-10	-2.6e-10	-2.7e-10	-2.8e-10	-2.9e-10	-2.9e-10	-3.4e-10	-3.5e-10	-1.5e-11	-2.3e-11	-1.5e-11	-2.1e-11	-1.9e-11	-1.5e-11	-2.9e-11	-1.7e-11	-2.4e-11
717.1	-2.4e-10	-2.4e-10	-2.6e-10	-2.7e-10	-2.7e-10	-2.8e-10	-3.1e-10	-3.2e-10	-3.5e-10	-1.5e-11	-2.3e-11	-1.8e-11	-3e-11	-1.4e-11	-2.1e-11	-1.3e-11	-1.2e-11	-1.8e-11
718.11	-2.4e-10	-2.4e-10	-2.5e-10	-2.7e-10	-2.7e-10	-3e-10	-3e-10	-3.2e-10	-3.3e-10	-1.2e-11	-1.8e-11	-1.2e-11	-2.9e-11	-1.6e-11	-1.8e-11	-1.8e-11	-1.2e-11	-1.8e-11
719.12	-2.3e-10	-2.3e-10	-2.5e-10	-2.7e-10	-2.6e-10	-2.8e-10	-2.9e-10	-3.3e-10	-3.4e-10	-2e-11	-1.8e-11	-1e-11	-2.3e-11	-2.2e-11	-1e-11	-1.8e-11	-1.1e-11	-1.8e-11
720.13	-2.3e-10	-2.2e-10	-2.5e-10	-2.7e-10	-2.6e-10	-2.8e-10	-2.9e-10	-3.2e-10	-3.3e-10	-1.7e-11	-1.5e-11	-1.3e-11	-1.3e-11	-1.7e-11	-1.6e-11	-2.2e-11	-1.8e-11	-1.6e-11
721.14	-2.4e-10	-2.4e-10	-2.5e-10	-2.6e-10	-2.7e-10	-3e-10	-3e-10	-3.1e-10	-3.3e-10	-2e-11	-1.7e-11	-2.2e-11	-2.9e-11	-1.6e-11	-1.8e-11	-1.6e-11	-2e-11	-1.5e-11
722.15	-2.4e-10	-2.3e-10	-2.5e-10	-2.6e-10	-2.7e-10	-2.9e-10	-3e-10	-3.1e-10	-3.3e-10	-2e-11	-2.1e-11	-1.6e-11	-2e-11	-2.3e-11	-1.6e-11	-8.5e-12	-1.5e-11	-1.9e-11
723.16	-2.3e-10	-2.3e-10	-2.4e-10	-2.5e-10	-2.7e-10	-2.8e-10	-3e-10	-3.3e-10	-3.2e-10	-1.4e-11	-2e-11	-1.3e-11	-2.4e-11	-1.3e-11	-1e-11	-2.2e-11	-1.5e-11	-1.6e-11
724.17	-2.5e-10	-2.3e-10	-2.4e-10	-2.6e-10	-2.6e-10	-3e-10	-2.9e-10	-3.1e-10	-3.2e-10	-2.2e-11	-2e-11	-2.2e-11	-1.7e-11	-1.3e-11	-1.3e-11	-1.3e-11	-1.4e-11	-1.9e-11
725.18	-2.4e-10	-2.3e-10	-2.4e-10	-2.5e-10	-2.7e-10	-2.8e-10	-2.9e-10	-3.1e-10	-3.2e-10	-2e-11	-1.1e-11	-2.5e-11	-1.3e-11	-1.9e-11	-1.6e-11	-1.5e-11	-1.4e-11	-2.2e-11
726.19	-2.4e-10	-2.3e-10	-2.4e-10	-2.5e-10	-2.6e-10	-2.8e-10	-2.9e-10	-3.2e-10	-3.2e-10	-2.2e-11	-1.8e-11	-2.4e-11	-1.8e-11	-1.3e-11	-1.3e-11	-1.9e-11	-1.4e-11	-2.1e-11
727.2	-2.4e-10	-2.4e-10	-2.5e-10	-2.6e-10	-2.6e-10	-2.9e-10	-3e-10	-3.2e-10	-3.2e-10	-1.7e-11	-1.5e-11	-1.8e-11	-2.1e-11	-1.3e-11	-1e-11	-1.8e-11	-1.8e-11	-1.8e-11
728.21	-2.4e-10	-2.3e-10	-2.4e-10	-2.5e-10	-2.7e-10	-2.9e-10	-3e-10	-3.2e-10	-3.3e-10	-1.7e-11	-1.5e-11	-2.7e-11	-1.5e-11	-1.3e-11	-1.6e-11	-1.2e-11	-7.4e-12	-1.6e-11
729.22	-2.4e-10	-2.3e-10	-2.4e-10	-2.7e-10	-2.7e-10	-2.9e-10	-3e-10	-3.2e-10	-3.1e-10	-2.5e-11	-2e-11	-1.3e-11	-1.5e-11	-1.6e-11	-1.8e-11	-1.2e-11	-1.5e-11	-1.6e-11
730.23	-2.4e-10	-2.3e-10	-2.4e-10	-2.6e-10	-2.7e-10	-3e-10	-2.9e-10	-3.1e-10	-3.2e-10	-2.3e-11	-2e-11	-2.2e-11	-2.3e-11	-1.1e-11	-2.6e-12	-1.5e-11	-1.7e-11	-1.8e-11
731.24	-2.4e-10	-2.3e-10	-2.4e-10	-2.6e-10	-2.6e-10	-2.8e-10	-2.9e-10	-3.1e-10	-3.1e-10	-1.2e-11	-2.1e-11	-1.5e-11	-2e-11	-1.7e-11	-1.5e-11	-2.4e-11	-9e-12	-1.8e-11
732.25	-2.5e-10	-2.3e-10	-2.3e-10	-2.6e-10	-2.7e-10	-2.9e-10	-2.9e-10	-3.1e-10	-3.2e-10	-1.5e-11	-2.3e-11	-1.3e-11	-2.1e-11	-6.5e-12	-1.3e-11	-1.8e-11	-4.4e-12	-8.5e-12
733.26	-2.4e-10	-2.3e-10	-2.4e-10	-2.6e-10	-2.7e-10	-2.9e-10	-2.9e-10	-3.1e-10	-3.2e-10	-1.8e-11	-1.5e-11	-1.5e-11	-2e-11	-8.1e-12	-2.6e-12	-1.5e-11	-1.7e-11	-1.8e-11
734.27	-2.4e-10	-2.4e-10	-2.4e-10	-2.5e-10	-2.6e-10	-2.8e-10	-2.8e-10	-3.1e-10	-3.2e-10	-2.2e-11	-2.3e-11	-2.5e-11	-2e-11	-1.6e-11	-4.1e-12	-1.6e-11	-5.9e-12	-1.5e-11
735.28	-2.4e-10	-2.4e-10	-2.4e-10	-2.6e-10	-2.6e-10	-2.8e-10	-2.9e-10	-3.1e-10	-3.2e-10	-1.7e-11	-2e-11	-1e-11	-1.8e-11	-1.3e-11	-1.5e-11	-8.5e-12	-7.4e-12	-1.5e-11
736.29	-2.4e-10	-2.3e-10	-2.4e-10	-2.4e-10	-2.6e-10	-2.9e-10	-3e-10	-3e-10	-3.2e-10	-2.2e-11	-1.8e-11	-1.8e-11	-2.4e-11	-1.3e-11	-1.2e-11	-1.5e-11	-5.9e-12	-1.2e-11
737.3	-2.4e-10	-2.3e-10	-2.4e-10	-2.5e-10	-2.7e-10	-2.7e-10	-2.9e-10	-3e-10	-3.1e-10	-1.4e-11	-1.7e-11	-1.8e-11	-2e-11	-1.4e-11	-1.3e-11	-1.6e-11	-9e-12	-2.2e-11
738.31	-2.4e-10	-2.4e-10	-2.4e-10	-2.5e-10	-2.6e-10	-2.9e-10	-2.8e-10	-3e-10	-3.1e-10	-1.8e-11	-2.4e-11	-6.9e-12	-2e-11	-1.9e-11	-1.8e-11	-8.5e-12	-2.8e-12	-2.1e-11
739.32	-2.4e-10	-2.4e-10	-2.4e-10	-2.5e-10	-2.6e-10	-2.7e-10	-2.9e-10	-3.1e-10	-3.1e-10	-2.2e-11	-3.1e-11	-1.2e-11	-1.8e-11	-2e-11	-1.8e-11	-1.9e-11	-9e-12	-1.9e-11
740.33	-2.4e-10	-2.3e-10	-2.4e-10	-2.5e-10	-2.6e-10	-2.7e-10	-2.9e-10	-3e-10	-3.1e-10	-1.5e-11	-2.1e-11	-1.5e-11	-2.6e-11	-1.1e-11	-2e-11	-1.3e-11	-1.2e-11	-1.8e-11
741.34	-2.4e-10	-2.3e-10	-2.4e-10	-2.6e-10	-2.7e-10	-2.8e-10	-2.8e-10	-3e-10	-3.2e-10	-1.8e-11	-2.1e-11	-1.3e-11	-2e-11	-9.6e-12	-8.8e-12	-1.8e-11	-5.9e-12	-2.4e-11
742.35	-2.5e-10	-2.3e-10	-2.5e-10	-2.6e-10	-2.6e-10	-2.9e-10	-2.8e-10	-3e-10	-3e-10	-2e-11	-1.7e-11	-5.4e-12	-1.7e-11	-8.1e-12	-1.5e-11	-1.6e-11	-1.2e-11	-2.1e-11
743.36	-2.4e-10	-2.4e-10	-2.4e-10	-2.5e-10	-2.7e-10	-2.8e-10	-2.9e-10	-2.9e-10	-3.2e-10	-1.8e-11	-1.8e-11	-1.9e-11	-2e-11	-6.5e-12	-1.8e-11	-1.2e-11	-1.2e-11	-1e-11
744.37	-2.4e-10	-2.3e-10	-2.4e-10	-2.5e-10	-2.6e-10	-2.7e-10	-2.7e-10	-2.9e-10	-3e-10	-2e-11	-1.7e-11	-1e-11	-8.8e-12	-9.6e-12	-2.1e-11	-1.6e-11	-1.2e-11	-1.9e-11
745.38	-2.4e-10	-2.3e-10	-2.4e-10	-2.6e-10	-2.6e-10	-2.8e-10	-2.9e-10	-2.9e-10	-3e-10	-2.2e-11	-2.1e-11	-1.8e-11	-2.6e-11	-1.4e-11	-1.6e-11	-1.5e-11	-1.1e-11	-1.8e-11
746.39	-2.4e-10	-2.3e-10	-2.5e-10	-2.5e-10	-2.5e-10	-2.7e-10	-2.8e-10	-2.9e-10	-3.1e-10	-1.7e-11	-2.1e-11	-2.5e-11	-2.3e-11	-1.7e-11	-1.2e-11	-1.6e-11	-1.2e-11	-1.9e-11
747.4	-2.4e-10	-2.4e-10	-2.4e-10	-2.6e-10	-2.6e-10	-2.8e-10	-2.9e-10	-3e-10	-3e-10	-1.4e-11	-1.5e-11	-1.3e-11	-2e-11	-8.1e-12	-2e-11	-1.8e-11	-1.5e-11	-1.6e-11
748.41	-2.4e-10	-2.3e-10	-2.4e-10	-2.6e-10	-2.6e-10	-2.8e-10	-2.8e-10	-3e-10	-2.9e-10	-2.9e-11	-2e-11	-2.5e-11	-2.1e-11	-1.1e-11	-1.8e-11	-1.8e-11	-1.2e-11	-1e-11
749.42	-2.4e-10	-2.2e-10	-2.4e-10	-2.5e-10	-2.6e-10	-2.8e-10	-2.8e-10	-3e-10	-3e-10	-2e-11	-2.6e-11	-5.4e-12	-1.3e-11	-5e-12	-2.3e-11	-2.1e-11	-1.4e-11	-1.9e-11
750.43	-2.5e-10	-2.4e-10	-2.4e-10	-2.6e-10	-2.5e-10	-2.7e-10	-2.8e-10	-3e-10	-3e-10	-2.6e-11	-2.1e-11	-1.9e-11	-2.3e-11	-1.6e-11	-2.3e-11	-2.2e-11	-9e-12	-2.1e-11
751.44	-2.5e-10	-2.3e-10	-2.4e-10	-2.5e-10	-2.5e-10	-2.8e-10	-2.9e-10	-2.9e-10	-3e-10	-1.2e-11	-2.6e-11	-1.9e-11	-1.7e-11	-1.1e-11	-1.2e-11	-1.5e-11	-1.4e-11	-1.3e-11
752.45	-2.4e-10	-2.4e-10	-2.4e-10	-2.6e-10	-2.5e-10	-2.8e-10	-2.8e-10	-2.9e-10	-2.9e-10	-2e-11	-1.8e-11	-1.5e-11	-1.8e-11	-1.9e-11	-1.2e-11	-1.6e-11	-1.2e-11	-1.2e-11
753.46	-2.4e-10	-2.3e-10	-2.2e-10	-2.5e-10	-2.5e-10	-2.7e-10	-2.8e-10	-2.9e-10	-3e-10	-1.1e-11	-1.7e-11	-1.8e-11	-1.3e-11	-1.4e-11	-8.8e-12	-1.2e-11	-4.4e-12	-8.5e-12
754.47	-2.4e-10	-2.4e-10	-2.4e-10	-2.6e-10	-2.5e-10	-2.8e-10	-2.8e-10	-2.9e-10	-3e-10	-2.5e-11	-1.8e-11	-1.3e-11	-2e-11	-5e-12	-8.8e-12	-1.2e-11	-9e-12	-8.5e-12
755.48	-2.3e-10	-2.4e-10	-2.4e-10	-2.5e-10	-2.6e-10	-2.7e-10	-2.7e-10	-2.9e-10	-3e-10	-2.5e-11	-2.4e-11	-1.2e-11	-1.7e-11	-1.3e-11	-1e-11	-1.3e-11	-1.1e-11	-1.2e-11
756.49	-2.4e-10	-2.4e-10	-2.4e-10	-2.5e-10	-2.6e-10	-2.8e-10	-2.7e-10	-2.9e-10	-3e-10	-7.7e-12	-2.1e-11	-1.3e-11	-1.8e-11	-1.7e-11	-1.8e-11	-1.2e-11	-7.4e-12	-1.2e-11
757.5	-2.4e-10	-2.3e-10	-2.4e-10	-2.5e-10	-2.5e-10	-2.7e-10	-2.9e-10	-2.9e-10	-3e-10	-1.4e-11	-2e-11	-1.3e-11	-2e-11	-1.9e-11	-2.1e-11	-1.5e-11	-9e-12	-1e-11
758.51	-2.4e-10	-2.4e-10	-2.5e-10	-2.5e-10	-2.5e-10	-2.7e-10	-2.7e-10	-2.9e-10	-3e-10	-2.3e-11	-2e-11	-1.3e-11	-1.5e-11	-1.4e-11	-1.5e-11	-1.3e-11	-1.4e-11	-1.2e-11
759.52	-2.4e-10	-2.3e-10	-2.5e-10	-2.6e-10	-2.6e-10	-2.6e-10	-2.8e-10	-2.9e-10	-3e-10	-2.2e-11	-1.4e-11	-1.8e-11	-2.3e-11	-1.4e-11	-1.3e-11	-1.2e-11	-1.3e-12	-1.9e-11
760.53	-2.4e-10	-2.3e-10	-2.4e-10	-2.5e-10	-2.4e-10	-2.6e-10	-2.7e-10	-3e-10	-2.9e-10	-1.2e-11	-1.8e-11	-1.9e-11	-1.7e-11	-8.1e-12	-1.3e-11	-8.5e-12	-1.7e-11	-1.8e-11
761.54	-2.3e-10	-2.3e-10	-2.4e-10	-2.5e-10	-2.5e-10	-2.7e-10	-2.8e-10	-2.9e-10	-2.9e-10	-2e-11	-2.6e-11	-1.2e-11	-2e-11	-1.1e-11	-1.3e-11	-3.9e-12	-1.4e-11	-2.1e-11
762.55	-2.5e-10	-2.2e-10	-2.4e-10	-2.5e-10	-2.5e-10	-2.7e-10	-2.8e-10	-2.9e-10	-3e-10	-1.5e-11	-1.7e-11	-1e-11	-2.1e-11	-1.4e-11	-1.3e-11	-3.9e-12	-1.4e-11	-1.5e-11
763.56	-2.4e-10	-2.3e-10	-2.3e-10	-2.5e-10	-2.6e-10	-2.7e-10	-2.7e-10	-2.9e-10	-2.9e-10	-1.8e-11	-2.1e-11	-1.9e-11	-1.7e-11	-1.4e-11	-2e-11	-1.5e-11	-1.5e-11	-1e-11
764.57	-2.4e-10	-2.3e-10	-2.3e-10	-2.5e-10	-2.5e-10	-2.7e-10	-2.7e-10	-3e-10	-3e-10	-2.9e-11	-2.3e-11	-1.5e-11	-1.8e-11	-6.5e-12	-1.5e-11	-1.2e-11	-5.9e-12	-1.9e-11
765.58	-2.4e-10	-2.2e-10	-2.3e-10	-2.4e-10	-2.5e-10	-2.7e-10	-2.8e-10	-3e-10	-3e-10	-1.2e-11	-2e-11	-1.5e-11	-2.1e-11	-6.5e-12	-2e-11	-1.9e-11	-1.1e-11	-1e-11
766.59	-2.4e-10	-2.4e-10	-2.3e-10	-2.5e-10	-2.5e-10	-2.7e-10	-2.7e-10	-2.9e-10	-2.9e-10	-1.7e-11	-1.4e-11	-1.8e-11	-1.3e-11	-2e-11	-1.2e-11	-1.3e-11	-1.8e-11	-1.6e-11
767.6	-2.4e-10	-2.3e-10	-2.3e-10	-2.4e-10	-2.6e-10	-2.7e-10	-2.7e-10	-2.9e-10	-2.9e-10	-1.1e-11	-1.4e-11	-1.6e-11	-1.8e-11	-6.5e-12	-1.2e-11	-1.5e-11	-2.8e-12	-1.8e-11
768.61	-2.4e-10	-2.3e-10	-2.4e-10	-2.5e-10	-2.4e-10	-2.7e-10	-2.7e-10	-3e-10	-3e-10	-1.8e-11	-1.7e-11	-1.6e-11	-2.1e-11	-1.4e-11	-2e-11	-1.6e-11	-1.1e-11	-1.3e-11
769.62	-2.5e-10	-2.4e-10	-2.4e-10	-2.6e-10	-2.6e-10	-2.7e-10	-2.7e-10	-2.9e-10	-3e-10	-1.2e-11	-2.1e-11	-1.5e-11	-1.3e-11	-6.5e-12	-2e-11	-1.2e-11	-1.4e-11	-1.2e-11
770.63	-2.4e-10	-2.3e-10	-2.4e-10	-2.6e-10	-2.4e-10	-2.7e-10	-2.6e-10	-2.8e-10	-2.9e-10	-2.2e-11	-2.1e-11	-1.5e-11	-1.5e-11	-9.6e-12	-1.6e-11	-1.6e-11	-2e-11	-1e-11
771.64	-2.4e-10	-2.3e-10	-2.4e-10	-2.5e-10	-2.4e-10	-2.7e-10	-2.7e-10	-2.9e-10	-2.9e-10	-1.8e-11	-1.8e-11	-1.9e-11	-1.3e-11	-1.3e-11	-1.8e-11	-2.2e-11	-9e-12	-1.5e-11
772.65	-2.5e-10	-2.3e-10	-2.4e-10	-2.5e-10	-2.5e-10	-2.7e-10	-2.7e-10	-2.8e-10	-3e-10	-1.2e-11	-2.6e-11	-1.9e-11	-2.6e-11	-9.6e-12	-1.3e-11	-2.2e-11	-1.4e-11	-1.3e-11
773.66	-2.3e-10	-2.2e-10	-2.4e-10	-2.6e-10	-2.5e-10	-2.6e-10	-2.8e-10	-2.8e-10	-2.9e-10	-1.4e-11	-2.6e-11	-1.5e-11	-1.5e-11	-1.6e-11	-1e-11	-1.3e-11	-1.8e-11	-1.5e-11
774.67	-2.4e-10	-2.3e-10	-2.4e-10	-2.6e-10	-2.6e-10	-2.7e-10	-2.7e-10	-2.8e-10	-2.9e-10	-2e-11	-1.8e-11	-1.3e-11	-1e-11	-1.9e-11	-2e-11	-1.8e-11	-9e-12	-1e-11
775.68	-2.4e-10	-2.3e-10	-2.4e-10	-2.5e-10	-2.6e-10	-2.7e-10	-2.7e-10	-2.9e-10	-2.9e-10	-1.5e-11	-2.4e-11	-1.9e-11	-2.1e-11	-1.1e-11	-1.6e-11	-1.8e-11	-1.1e-11	-1.6e-11
776.69	-2.3e-10	-2.3e-10	-2.4e-10	-2.5e-10	-2.5e-10	-2.7e-10	-2.7e-10	-2.9e-10	-2.9e-10	-1.7e-11	-2e-11	-6.9e-12	-2.6e-11	-9.6e-12	-1.5e-11	-8.5e-12	-1.1e-11	-1.9e-11
777.7	-2.4e-10	-2.3e-10	-2.5e-10	-2.5e-10	-2.6e-10	-2.7e-10	-2.8e-10	-2.8e-10	-2.9e-10	-2e-11	-1.7e-11	-1.5e-11	-2.6e-11	-9.6e-12	-2e-11	-1.5e-11	-5.9e-12	-1.8e-11
778.71	-2.5e-10	-2.3e-10	-2.3e-10	-2.5e-10	-2.6e-10	-2.7e-10	-2.8e-10	-2.9e-10	-2.9e-10	-2.5e-11	-1.5e-11	-1.5e-11	-2e-11	-1.7e-11	-1.5e-11	-1.9e-11	-1.8e-11	-1.6e-11
779.72	-2.4e-10	-2.3e-10	-2.4e-10	-2.4e-10	-2.4e-10	-2.6e-10	-2.8e-10	-2.8e-10	-2.9e-10	-2.5e-11	-1.8e-11	-1.6e-11	-2.4e-11	-9.6e-12	-1.2e-11	-1.6e-11	-4.4e-12	-1.6e-11
780.73	-2.4e-10	-2.4e-10	-2.4e-10	-2.5e-10	-2.5e-10	-2.7e-10	-2.7e-10	-2.9e-10	-2.9e-10	-2.2e-11	-1.8e-11	-8.5e-12	-2.3e-11	-1.4e-11	-1e-11	-1.2e-11	-1.5e-11	-1.8e-11
781.74	-2.4e-10	-2.3e-10	-2.4e-10	-2.4e-10	-2.5e-10	-2.7e-10	-2.7e-10	-2.9e-10	-3e-10	-2.5e-11	-1.7e-11	-1.5e-11	-1.5e-11	-1.7e-11	-1.3e-11	-1.5e-11	-1.1e-11	-1.6e-11
782.75	-2.4e-10	-2.2e-10	-2.4e-10	-2.4e-10	-2.5e-10	-2.7e-10	-2.7e-10	-2.8e-10	-2.9e-10	-1.7e-11	-2e-11	-1.2e-11	-2e-11	-9.6e-12	-1.6e-11	-1.3e-11	-9e-12	-1.9e-11
783.76	-2.4e-10	-2.4e-10	-2.4e-10	-2.5e-10	-2.5e-10	-2.6e-10	-2.8e-10	-2.9e-10	-2.8e-10	-1.8e-11	-2.1e-11	-1.8e-11	-2.1e-11	-6.5e-12	-2.1e-11	-6.9e-12	-1.5e-11	-1.8e-11
784.77	-2.4e-10	-2.4e-10	-2.4e-10	-2.5e-10	-2.4e-10	-2.7e-10	-2.6e-10	-2.8e-10	-2.9e-10	-1.8e-11	-1.8e-11	-1.9e-11	-1.7e-11	-1.6e-11	-1.8e-11	-1.2e-11	-7.4e-12	-1.9e-11
785.78	-2.4e-10	-2.3e-10	-2.4e-10	-2.5e-10	-2.5e-10	-2.7e-10	-2.7e-10	-2.9e-10	-2.8e-10	-1.2e-11	-2.1e-11	-1.6e-11	-2.1e-11	-9.6e-12	-2e-11	-1.2e-11	-1.5e-11	-1.3e-11
786.79	-2.4e-10	-2.3e-10	-2.3e-10	-2.5e-10	-2.6e-10	-2.7e-10	-2.7e-10	-2.8e-10	-2.8e-10	-2.8e-11	-1.5e-11	-1e-11	-1e-11	-8.1e-12	-2e-11	-1.9e-11	-1.4e-11	-2.4e-11
787.8	-2.3e-10	-2.3e-10	-2.4e-10	-2.4e-10	-2.5e-10	-2.8e-10	-2.8e-10	-2.8e-10	-2.9e-10	-2.5e-11	-2e-11	-1.9e-11	-2.4e-11	-1.3e-11	-1.3e-11	-1.3e-11	-1.4e-11	-2.2e-11
788.81	-2.4e-10	-2.4e-10	-2.4e-10	-2.4e-10	-2.5e-10	-2.7e-10	-2.8e-10	-2.8e-10	-2.8e-10	-1.2e-11	-1.5e-11	-1.8e-11	-2e-11	-8.1e-12	-1.2e-11	-1e-11	-1.1e-11	-8.5e-12
789.82	-2.3e-10	-2.3e-10	-2.4e-10	-2.4e-10	-2.5e-10	-2.6e-10	-2.7e-10	-2.8e-10	-2.8e-10	-1.5e-11	-1.8e-11	-1.3e-11	-1.2e-11	-9.6e-12	-2.3e-11	-1.6e-11	-1.2e-11	-1.5e-11
790.83	-2.3e-10	-2.3e-10	-2.4e-10	-2.5e-10	-2.4e-10	-2.7e-10	-2.7e-10	-2.8e-10	-2.8e-10	-1.8e-11	-1.5e-11	-1e-11	-2e-11	-1.3e-11	-1.8e-11	-1.6e-11	-1.5e-11	-1.8e-11
791.84	-2.4e-10	-2.4e-10	-2.4e-10	-2.4e-10	-2.5e-10	-2.7e-10	-2.6e-10	-2.7e-10	-2.9e-10	-2.3e-11	-2.1e-11	-1.5e-11	-2.4e-11	-1.4e-11	-1.3e-11	-1.9e-11	-9e-12	-1.2e-11
792.85	-2.4e-10	-2.2e-10	-2.4e-10	-2.5e-10	-2.5e-10	-2.6e-10	-2.7e-10	-2.8e-10	-2.8e-10	-1.4e-11	-2e-11	-2.2e-11	-2.7e-11	-1.6e-11	-1.5e-11	-1.6e-11	-1.5e-11	-1.8e-11
793.86	-2.3e-10	-2.3e-10	-2.4e-10	-2.4e-10	-2.5e-10	-2.7e-10	-2.7e-10	-2.8e-10	-2.8e-10	-1.4e-11	-1.8e-11	-1.5e-11	-1.3e-11	-9.6e-12	-1.6e-11	-2.1e-11	-1.2e-11	-1.6e-11
794.87	-2.4e-10	-2.2e-10	-2.4e-10	-2.5e-10	-2.5e-10	-2.7e-10	-2.7e-10	-2.7e-10	-2.9e-10	-2.2e-11	-1.8e-11	-2.7e-11	-1.8e-11	-1.6e-11	-8.8e-12	-1.9e-11	-1.1e-11	-1.6e-11
795.88	-2.4e-10	-2.3e-10	-2.3e-10	-2.5e-10	-2.5e-10	-2.7e-10	-2.7e-10	-2.8e-10	-2.8e-10	-1.4e-11	-1.5e-11	-1.2e-11	-2.6e-11	-1.9e-11	-1.5e-11	-1.3e-11	-1.7e-11	-1.3e-11
796.89	-2.4e-10	-2.2e-10	-2.3e-10	-2.5e-10	-2.5e-10	-2.6e-10	-2.7e-10	-2.8e-10	-2.9e-10	-1.5e-11	-2e-11	-1.9e-11	-2.1e-11	-1.4e-11	-1.5e-11	-1.9e-11	-1.4e-11	-2.1e-11
797.9	-2.4e-10	-2.3e-10	-2.4e-10	-2.5e-10	-2.5e-10	-2.7e-10	-2.7e-10	-2.9e-10	-2.9e-10	-1.7e-11	-1.5e-11	-6.9e-12	-2.4e-11	-1.1e-11	-1.8e-11	-1.8e-11	-1.1e-11	-7e-12
798.91	-2.3e-10	-2.4e-10	-2.4e-10	-2.5e-10	-2.5e-10	-2.7e-10	-2.6e-10	-2.9e-10	-2.9e-10	-2.5e-11	-2.7e-11	-1.2e-11	-1.8e-11	-1.6e-11	-8.8e-12	-2.1e-11	-1.4e-11	-1.3e-11
799.92	-2.4e-10	-2.2e-10	-2.4e-10	-2.4e-10	-2.5e-10	-2.6e-10	-2.7e-10	-2.8e-10	-2.8e-10	-1.8e-11	-2.4e-11	-1.2e-11	-2.1e-11	-1.7e-11	-1.5e-11	-1.6e-11	-1.2e-11	-1.9e-11
800.93	-2.4e-10	-2.3e-10	-2.4e-10	-2.4e-10	-2.5e-10	-2.6e-10	-2.6e-10	-2.8e-10	-2.9e-10	-1.8e-11	-2.1e-11	-1.2e-11	-2.7e-11	-1.3e-11	-1.6e-11	-1.8e-11	-5.9e-12	-5.4e-12
801.94	-2.4e-10	-2.2e-10	-2.5e-10	-2.4e-10	-2.5e-10	-2.7e-10	-2.6e-10	-2.8e-10	-2.8e-10	-1.7e-11	-2.6e-11	-1.9e-11	-2.7e-11	-1.7e-11	-2e-11	-1.3e-11	-1.4e-11	-1.6e-11
802.95	-2.4e-10	-2.3e-10	-2.4e-10	-2.5e-10	-2.5e-10	-2.7e-10	-2.7e-10	-2.8e-10	-2.8e-10	-1.7e-11	-2.9e-11	-2.4e-11	-2.3e-11	-6.5e-12	-1.3e-11	-1.2e-11	-7.4e-12	-1.3e-11
803.96	-2.5e-10	-2.3e-10	-2.5e-10	-2.5e-10	-2.5e-10	-2.8e-10	-2.7e-10	-2.7e-10	-2.8e-10	-2e-11	-2.4e-11	-1.9e-11	-2e-11	-6.5e-12	-1.5e-11	-1.3e-11	-1.5e-11	-1.8e-11
804.97	-2.3e-10	-2.2e-10	-2.3e-10	-2.5e-10	-2.4e-10	-2.7e-10	-2.7e-10	-2.9e-10	-2.8e-10	-1.2e-11	-1.8e-11	-1.6e-11	-2.3e-11	-9.6e-12	-1.2e-11	-1e-11	-1.1e-11	-1.3e-11
805.98	-1.9e-10	-1.8e-10	-1.9e-10	-2e-10	-2.1e-10	-2.2e-10	-2.2e-10	-2.3e-10	-2.4e-10	1.39e-11	6.43e-12	1.46e-11	1.58e-11	2.28e-11	1.59e-11	1.31e-11	1.57e-11	1.62e-11
806.99	-2.2e-10	-2.2e-10	-2.2e-10	-2.3e-10	-2.3e-10	-2.6e-10	-2.5e-10	-2.7e-10	-2.7e-10	-3.1e-12	7.98e-12	2.31e-12	-8.8e-12	5.83e-12	4.83e-13	6.93e-12	3.35e-12	3.82e-12
808	-2.4e-10	-2.3e-10	-2.4e-10	-2.5e-10	-2.5e-10	-2.7e-10	-2.8e-10	-2.8e-10	-2.9e-10	3.1e-12	-5.9e-12	-3.9e-12	-5.7e-12	4.28e-12	6.65e-12	-7.8e-13	-2.8e-12	-2.4e-12
809.01	-2.4e-10	-2.5e-10	-2.4e-10	-2.5e-10	-2.6e-10	-2.7e-10	-2.8e-10	-2.9e-10	-3e-10	4.64e-12	-1.4e-11	-3.9e-12	-4.2e-12	8.91e-12	-4.1e-12	8.47e-12	-4.4e-12	7.32e-13
810.02	-2.5e-10	-2.4e-10	-2.5e-10	-2.6e-10	-2.7e-10	-2.8e-10	-2.9e-10	-3e-10	-3e-10	-7.7e-12	-1.2e-11	5.39e-12	-2.7e-12	1.2e-12	-7.2e-12	-7.8e-13	-2.8e-12	-3.9e-12
811.03	-2.5e-10	-2.5e-10	-2.5e-10	-2.7e-10	-2.6e-10	-2.8e-10	-2.9e-10	-3.1e-10	-3.1e-10	1.56e-14	-1.3e-12	-7.8e-13	-4.2e-12	5.83e-12	-1.1e-12	-7.8e-13	3.35e-12	-5.4e-12
812.04	-2.6e-10	-2.5e-10	-2.5e-10	-2.7e-10	-2.7e-10	-2.8e-10	-2.9e-10	-3.1e-10	-3.2e-10	-1.5e-12	-1.2e-11	-1.2e-11	-8.8e-12	-5e-12	-2.6e-12	-8.5e-12	4.89e-12	-5.4e-12
813.05	-2.5e-10	-2.6e-10	-2.6e-10	-2.7e-10	-2.7e-10	-2.9e-10	-3e-10	-3.2e-10	-3.2e-10	-6.2e-12	-1.4e-11	7.63e-13	-1e-11	-1.9e-12	-5.7e-12	-3.9e-12	4.89e-12	2.27e-12
814.06	-2.6e-10	-2.5e-10	-2.6e-10	-2.7e-10	-2.6e-10	-2.8e-10	-2.9e-10	-3.1e-10	-3.3e-10	-1.5e-12	-9e-12	-2.3e-12	-5.7e-12	2.74e-12	-1.1e-12	-5.4e-12	-1.3e-12	6.9e-12
815.07	-2.6e-10	-2.6e-10	-2.6e-10	-2.6e-10	-2.8e-10	-3e-10	-3e-10	-3.2e-10	-3.2e-10	-3.1e-12	-1.1e-11	-7.8e-13	-4.2e-12	1.2e-12	4.83e-13	-7.8e-13	1.81e-12	-8.1e-13
816.08	-2.6e-10	-2.4e-10	-2.6e-10	-2.7e-10	-2.8e-10	-3e-10	-2.9e-10	-3.2e-10	-3.2e-10	-6.2e-12	-1.7e-11	7.63e-13	-1e-11	-1.9e-12	-4.1e-12	-1e-11	-1.3e-12	-7e-12
817.09	-2.6e-10	-2.4e-10	-2.7e-10	-2.8e-10	-2.7e-10	-2.9e-10	-2.9e-10	-3.2e-10	-3.3e-10	-1.5e-12	-9e-12	7.63e-13	-1.2e-11	1.2e-12	-4.1e-12	6.93e-12	6.43e-12	-1.5e-11
818.1	-2.6e-10	-2.6e-10	-2.6e-10	-2.7e-10	-2.7e-10	-3e-10	-3e-10	-3.2e-10	-3.4e-10	-3.1e-12	-5.9e-12	7.63e-13	-4.2e-12	-5e-12	-8.8e-12	-2.3e-12	1.81e-12	-7e-12
819.11	-2.6e-10	-2.5e-10	-2.6e-10	-2.7e-10	-2.7e-10	-2.9e-10	-3e-10	-3.2e-10	-3.2e-10	-7.7e-12	-9e-12	2.31e-12	-7.3e-12	1.2e-12	-2.6e-12	5.39e-12	4.89e-12	-8.5e-12
820.12	-2.7e-10	-2.5e-10	-2.6e-10	-2.7e-10	-2.8e-10	-3e-10	-3e-10	-3.2e-10	-3.3e-10	-1.1e-11	-5.9e-12	-2.3e-12	-4.2e-12	-6.5e-12	3.57e-12	6.93e-12	-1.3e-12	-1e-11
821.13	-2.6e-10	-2.6e-10	-2.6e-10	-2.7e-10	-2.8e-10	-3e-10	-3e-10	-3.3e-10	-3.2e-10	-1.2e-11	-2.8e-12	-2.3e-12	-1.3e-11	-1.9e-12	-2.6e-12	7.63e-13	-2.8e-12	-5.4e-12
822.14	-2.6e-10	-2.6e-10	-2.6e-10	-2.7e-10	-2.7e-10	-2.9e-10	-2.9e-10	-3.3e-10	-3.3e-10	-1.1e-11	-1.2e-11	-5.4e-12	-1.5e-11	5.83e-12	-2.6e-12	-6.9e-12	1.81e-12	-1.2e-11
823.15	-2.8e-10	-2.5e-10	-2.7e-10	-2.8e-10	-2.8e-10	-2.9e-10	-3.1e-10	-3.3e-10	-3.3e-10	-3.1e-12	-2.8e-12	-8.5e-12	-8.8e-12	-3.4e-13	4.83e-13	-6.9e-12	-7.4e-12	-1e-11
824.16	-2.7e-10	-2.6e-10	-2.6e-10	-2.7e-10	-2.8e-10	-3e-10	-3.1e-10	-3.3e-10	-3.3e-10	-4.6e-12	-5.9e-12	-3.9e-12	-8.8e-12	1.2e-12	-4.1e-12	-1.2e-11	-2.8e-12	-8.1e-13
825.17	-2.6e-10	-2.6e-10	-2.7e-10	-2.7e-10	-2.8e-10	-3e-10	-3.1e-10	-3.2e-10	-3.3e-10	-4.6e-12	-1.1e-11	-3.9e-12	-4.2e-12	2.74e-12	-5.7e-12	-5.4e-12	2.65e-13	-2.4e-12
826.18	-2.7e-10	-2.6e-10	-2.7e-10	-2.7e-10	-2.8e-10	-3e-10	-3e-10	-3.2e-10	-3.3e-10	-6.2e-12	-7.4e-12	-5.4e-12	-1.3e-11	-1.9e-12	-7.2e-12	-2.3e-12	-2.8e-12	-5.4e-12
827.19	-2.6e-10	-2.6e-10	-2.6e-10	-2.7e-10	-2.8e-10	-3e-10	-3.1e-10	-3.2e-10	-3.3e-10	-4.6e-12	-4.4e-12	-6.9e-12	-1.3e-11	-3.4e-13	-7.2e-12	8.47e-12	3.35e-12	-2.4e-12
828.2	-2.7e-10	-2.6e-10	-2.6e-10	-2.8e-10	-2.8e-10	-3e-10	-3e-10	-3.2e-10	-3.3e-10	-6.2e-12	-7.4e-12	-1e-11	-4.2e-12	2.74e-12	-1.1e-12	2.31e-12	-2.8e-12	-7e-12
829.21	-2.7e-10	-2.5e-10	-2.7e-10	-2.8e-10	-2.7e-10	-3e-10	-3.1e-10	-3.2e-10	-3.3e-10	-1.4e-11	-1.2e-11	-8.5e-12	-5.7e-12	1.2e-12	-2.6e-12	-5.4e-12	1.81e-12	-1.3e-11
830.22	-2.7e-10	-2.5e-10	-2.7e-10	-2.8e-10	-2.8e-10	-3e-10	-3.1e-10	-3.3e-10	-3.2e-10	-1.5e-12	-1.7e-11	-8.5e-12	-1.1e-12	1.2e-12	-1.1e-12	-1e-11	-5.9e-12	-5.4e-12
831.23	-2.7e-10	-2.6e-10	-2.7e-10	-2.8e-10	-2.9e-10	-3.1e-10	-3.1e-10	-3.2e-10	-3.2e-10	-4.6e-12	2.65e-13	-7.8e-13	-1.2e-11	-3.4e-13	-5.7e-12	-1.2e-11	-2.8e-12	-1e-11
832.24	-2.7e-10	-2.6e-10	-2.7e-10	-2.8e-10	-2.7e-10	-3.1e-10	-3.2e-10	-3.3e-10	-3.3e-10	-4.6e-12	2.65e-13	-5.4e-12	-2.7e-12	-1.9e-12	-2.6e-12	7.63e-13	-2.8e-12	-2.4e-12
833.25	-2.7e-10	-2.6e-10	-2.7e-10	-2.8e-10	-2.8e-10	-3e-10	-3e-10	-3.3e-10	-3.3e-10	-1.5e-12	-1.5e-11	-3.9e-12	-8.8e-12	-8.1e-12	2.03e-12	7.63e-13	-1.3e-12	-5.4e-12
834.26	-2.8e-10	-2.7e-10	-2.7e-10	-2.8e-10	-2.8e-10	-3.1e-10	-3.1e-10	-3.2e-10	-3.3e-10	-6.2e-12	-1.1e-11	-2.3e-12	-5.7e-12	-6.5e-12	4.83e-13	-1.2e-11	-1.3e-12	-3.9e-12
835.27	-2.8e-10	-2.7e-10	-2.7e-10	-2.8e-10	-2.8e-10	-3e-10	-3.2e-10	-3.2e-10	-3.4e-10	-9.2e-12	-1.1e-11	-7.8e-13	-1.5e-11	1.2e-12	-8.8e-12	-1e-11	-4.4e-12	-7e-12
836.28	-2.6e-10	-2.6e-10	-2.7e-10	-2.9e-10	-2.7e-10	-2.9e-10	-3.1e-10	-3.2e-10	-3.3e-10	-6.2e-12	-9e-12	-1e-11	-5.7e-12	-3.4e-13	-1.1e-12	-5.4e-12	2.65e-13	-5.4e-12
837.29	-2.7e-10	-2.6e-10	-2.7e-10	-2.7e-10	-2.7e-10	-3e-10	-3.1e-10	-3.2e-10	-3.4e-10	-1.4e-11	-1.2e-11	-8.5e-12	-2.7e-12	-3.4e-12	-5.7e-12	3.85e-12	1.81e-12	-3.9e-12
838.3	-2.7e-10	-2.6e-10	-2.8e-10	-2.7e-10	-2.8e-10	-3e-10	-3e-10	-3.3e-10	-3.4e-10	-4.6e-12	-1.1e-11	-6.9e-12	-8.8e-12	-8.1e-12	-4.1e-12	-5.4e-12	9.52e-12	-5.4e-12
839.31	-2.7e-10	-2.6e-10	-2.8e-10	-2.8e-10	-2.9e-10	-2.9e-10	-3.1e-10	-3.3e-10	-3.3e-10	-3.1e-12	-9e-12	-7.8e-13	-7.3e-12	-3.4e-12	-5.7e-12	-2.3e-12	4.89e-12	-7e-12
840.32	-2.7e-10	-2.6e-10	-2.8e-10	-2.8e-10	-2.8e-10	-3e-10	-3.1e-10	-3.2e-10	-3.3e-10	-1.2e-11	-7.4e-12	-2.3e-12	-5.7e-12	4.28e-12	5.11e-12	-5.4e-12	-7.4e-12	-5.4e-12
841.33	-2.8e-10	-2.5e-10	-2.8e-10	-2.8e-10	-2.8e-10	-2.9e-10	-3e-10	-3.2e-10	-3.3e-10	-1.2e-11	-1.1e-11	-8.5e-12	-7.3e-12	-1.9e-12	-7.2e-12	-6.9e-12	-2.8e-12	-7e-12
842.34	-2.7e-10	-2.5e-10	-2.7e-10	-2.8e-10	-2.8e-10	-3e-10	-3.1e-10	-3.2e-10	-3.2e-10	-9.2e-12	-9e-12	-7.8e-13	-7.3e-12	-8.1e-12	-1.1e-12	-7.8e-13	-2.8e-12	-3.9e-12
843.35	-2.8e-10	-2.6e-10	-2.7e-10	-2.9e-10	-2.8e-10	-3e-10	-3.1e-10	-3.3e-10	-3.3e-10	-4.6e-12	-7.4e-12	-8.5e-12	-1.3e-11	-6.5e-12	-1e-11	5.39e-12	-4.4e-12	7.32e-13
844.36	-2.8e-10	-2.6e-10	-2.7e-10	-2.7e-10	-2.8e-10	-3.1e-10	-3.1e-10	-3.3e-10	-3.3e-10	-3.1e-12	-1.2e-11	-1e-11	-1e-11	-3.4e-12	-2.6e-12	-3.9e-12	1.81e-12	-3.9e-12
845.37	-2.8e-10	-2.7e-10	-2.7e-10	-2.8e-10	-2.8e-10	-3e-10	-3.1e-10	-3.3e-10	-3.3e-10	-7.7e-12	-4.4e-12	-2.3e-12	-7.3e-12	2.74e-12	-1.1e-12	7.63e-13	-1.3e-12	-8.5e-12
846.38	-2.8e-10	-2.6e-10	-2.8e-10	-2.7e-10	-2.9e-10	-3e-10	-3.1e-10	-3.3e-10	-3.3e-10	-1.2e-11	-1.1e-11	-1e-11	-5.7e-12	-1.9e-12	5.11e-12	3.85e-12	-2.8e-12	-3.9e-12
847.39	-2.7e-10	-2.6e-10	-2.7e-10	-2.7e-10	-2.9e-10	-3e-10	-3.1e-10	-3.3e-10	-3.3e-10	-9.2e-12	-1.1e-11	-6.9e-12	-4.2e-12	-3.4e-12	-1e-11	-3.9e-12	2.65e-13	-1.8e-11
848.4	-2.7e-10	-2.6e-10	-2.7e-10	-2.8e-10	-2.7e-10	-3e-10	-3.2e-10	-3.2e-10	-3.3e-10	-3.1e-12	-7.4e-12	-5.4e-12	-1e-11	-8.1e-12	-7.2e-12	-1.2e-11	-4.4e-12	-8.1e-13
849.41	-2.8e-10	-2.6e-10	-2.7e-10	-2.9e-10	-2.9e-10	-3e-10	-3.1e-10	-3.3e-10	-3.3e-10	-1.5e-12	-9e-12	-8.5e-12	-8.8e-12	1.2e-12	-1.5e-11	2.31e-12	2.65e-13	7.32e-13
850.42	-2.7e-10	-2.6e-10	-2.7e-10	-2.8e-10	-2.8e-10	-3e-10	-3.1e-10	-3.3e-10	-3.3e-10	-9.2e-12	-4.4e-12	-1e-11	-1.3e-11	-3.4e-12	-4.1e-12	-6.9e-12	-4.4e-12	-5.4e-12
851.43	-2.7e-10	-2.7e-10	-2.7e-10	-2.9e-10	-2.8e-10	-3.1e-10	-3.1e-10	-3.2e-10	-3.3e-10	-3.1e-12	-1.5e-11	-8.5e-12	-8.8e-12	2.74e-12	-4.1e-12	-3.9e-12	-9e-12	-2.4e-12
852.44	-2.7e-10	-2.6e-10	-2.7e-10	-2.9e-10	-2.9e-10	-3e-10	-3.1e-10	-3.2e-10	-3.3e-10	-1.1e-11	-7.4e-12	-3.9e-12	-7.3e-12	-3.4e-12	-8.8e-12	-3.9e-12	4.89e-12	-5.4e-12
853.45	-2.7e-10	-2.6e-10	-2.7e-10	-2.9e-10	-2.9e-10	-3.1e-10	-3.2e-10	-3.3e-10	-3.3e-10	-3.1e-12	-1.1e-11	-3.9e-12	3.51e-12	7.37e-12	-7.2e-12	-3.9e-12	-5.9e-12	-7e-12
854.46	-2.7e-10	-2.6e-10	-2.7e-10	-2.8e-10	-2.8e-10	-3e-10	-3.1e-10	-3.2e-10	-3.3e-10	-3.1e-12	-1.5e-11	-7.8e-13	-1.2e-11	-3.4e-12	4.83e-13	2.31e-12	-2.8e-12	-3.9e-12
855.47	-2.7e-10	-2.6e-10	-2.7e-10	-2.9e-10	-2.9e-10	-3e-10	-3.1e-10	-3.2e-10	-3.3e-10	1.56e-14	2.65e-13	-6.9e-12	-4.2e-12	-3.4e-12	5.11e-12	-8.5e-12	-9e-12	-8.1e-13
856.48	-2.7e-10	-2.6e-10	-2.8e-10	-2.7e-10	-2.9e-10	-3e-10	-3.1e-10	-3.2e-10	-3.3e-10	-9.2e-12	-1.2e-11	-1.2e-11	-2.7e-12	-1.9e-12	5.11e-12	-1.2e-11	-2.8e-12	-3.9e-12
857.49	-2.7e-10	-2.7e-10	-2.7e-10	-2.8e-10	-2.8e-10	-3.1e-10	-3.1e-10	-3.3e-10	-3.4e-10	-1.2e-11	-4.4e-12	-3.9e-12	-1.3e-11	1.2e-12	-8.8e-12	-8.5e-12	-2.8e-12	-7e-12
858.5	-2.7e-10	-2.7e-10	-2.8e-10	-2.7e-10	-2.8e-10	-3e-10	-3e-10	-3.2e-10	-3.3e-10	-9.2e-12	-1.4e-11	-3.9e-12	-8.8e-12	-5e-12	-8.8e-12	2.31e-12	1.81e-12	-1.3e-11
859.51	-2.7e-10	-2.6e-10	-2.7e-10	-2.7e-10	-2.8e-10	-3e-10	-3.1e-10	-3.3e-10	-3.4e-10	-1.2e-11	-9e-12	-8.5e-12	-1e-11	-1.9e-12	2.03e-12	-2.3e-12	-2.8e-12	-2.4e-12
860.52	-2.6e-10	-2.7e-10	-2.7e-10	-2.8e-10	-2.8e-10	-3e-10	-3.1e-10	-3.3e-10	-3.3e-10	-4.6e-12	-1.1e-11	-3.9e-12	4.21e-13	-5e-12	-7.2e-12	-2.3e-12	-2.8e-12	7.32e-13
861.53	-2.8e-10	-2.6e-10	-2.7e-10	-2.8e-10	-2.8e-10	-3e-10	-3.1e-10	-3.3e-10	-3.4e-10	-1.2e-11	-1.2e-11	-2.3e-12	4.21e-13	-1.9e-12	-1e-11	-7.8e-13	1.81e-12	-2.4e-12
862.54	-2.7e-10	-2.7e-10	-2.7e-10	-2.8e-10	-2.9e-10	-3e-10	-3.1e-10	-3.3e-10	-3.3e-10	-7.7e-12	-5.9e-12	7.63e-13	-1.5e-11	2.74e-12	-1.1e-12	-5.4e-12	1.81e-12	-8.5e-12
863.55	-2.7e-10	-2.6e-10	-2.8e-10	-2.8e-10	-2.9e-10	-3e-10	-3.2e-10	-3.3e-10	-3.3e-10	-3.1e-12	-7.4e-12	-5.4e-12	-1.2e-11	-5e-12	4.83e-13	-5.4e-12	1.81e-12	-3.9e-12
864.56	-2.8e-10	-2.6e-10	-2.7e-10	-2.9e-10	-2.9e-10	-3e-10	-3.1e-10	-3.2e-10	-3.3e-10	-6.2e-12	-4.4e-12	-3.9e-12	-5.7e-12	-1.9e-12	-8.8e-12	-3.9e-12	-5.9e-12	-1e-11
865.57	-2.7e-10	-2.6e-10	-2.8e-10	-2.9e-10	-2.8e-10	-3e-10	-3.2e-10	-3.3e-10	-3.3e-10	-1.5e-12	-7.4e-12	-6.9e-12	-1e-11	-3.4e-12	-8.8e-12	-6.9e-12	-5.9e-12	7.32e-13
866.58	-2.8e-10	-2.7e-10	-2.8e-10	-2.8e-10	-2.8e-10	-3e-10	-3.2e-10	-3.2e-10	-3.3e-10	-1.4e-11	-7.4e-12	-1e-11	-1.1e-12	7.37e-12	-1.5e-11	2.31e-12	-1.3e-12	8.44e-12
867.59	-2.8e-10	-2.6e-10	-2.8e-10	-2.7e-10	-2.9e-10	-3.1e-10	-3.2e-10	-3.3e-10	-3.4e-10	-4.6e-12	-2.8e-12	7.63e-13	-2.7e-12	-3.4e-12	-8.8e-12	-5.4e-12	-4.4e-12	-8.1e-13
868.6	-2.8e-10	-2.8e-10	-2.8e-10	-2.8e-10	-2.9e-10	-3.1e-10	-3.1e-10	-3.3e-10	-3.5e-10	-6.2e-12	-4.4e-12	-5.4e-12	-2.7e-12	-3.4e-12	-4.1e-12	-8.5e-12	-4.4e-12	-1e-11
869.61	-2.8e-10	-2.7e-10	-2.7e-10	-2.9e-10	-2.8e-10	-3.1e-10	-3.2e-10	-3.2e-10	-3.3e-10	-6.2e-12	-9e-12	-3.9e-12	-7.3e-12	-5e-12	-4.1e-12	-6.9e-12	-2.8e-12	-7e-12
870.62	-2.7e-10	-2.7e-10	-2.7e-10	-2.9e-10	-2.8e-10	-3.1e-10	-3.1e-10	-3.3e-10	-3.4e-10	-6.2e-12	-1.2e-11	-1.2e-11	-2.7e-12	-5e-12	4.83e-13	-6.9e-12	-5.9e-12	2.27e-12
871.63	-2.8e-10	-2.7e-10	-2.7e-10	-2.9e-10	-2.8e-10	-3e-10	-3.1e-10	-3.2e-10	-3.3e-10	-1.2e-11	-1.1e-11	-1.2e-11	-2.7e-12	5.83e-12	4.83e-13	-6.9e-12	2.65e-13	-8.5e-12
872.64	-2.9e-10	-2.7e-10	-2.8e-10	-2.9e-10	-2.8e-10	-3e-10	-3.1e-10	-3.2e-10	-3.4e-10	-6.2e-12	-7.4e-12	-5.4e-12	-1.3e-11	4.28e-12	-8.8e-12	-6.9e-12	-1.3e-12	-2.4e-12
873.65	-2.8e-10	-2.7e-10	-2.7e-10	-2.9e-10	-2.9e-10	-3e-10	-3.1e-10	-3.3e-10	-3.3e-10	-1.4e-11	2.65e-13	-6.9e-12	3.51e-12	-1.9e-12	-5.7e-12	-8.5e-12	-5.9e-12	-8.5e-12
874.66	-2.7e-10	-2.7e-10	-2.7e-10	-2.9e-10	-2.8e-10	-3.1e-10	-3.1e-10	-3.2e-10	-3.3e-10	-7.7e-12	-7.4e-12	-6.9e-12	-5.7e-12	-6.5e-12	-4.1e-12	-6.9e-12	4.89e-12	-7e-12
875.67	-2.8e-10	-2.6e-10	-2.8e-10	-2.9e-10	-2.9e-10	-3.1e-10	-3.1e-10	-3.2e-10	-3.4e-10	-4.6e-12	-9e-12	-8.5e-12	-4.2e-12	5.83e-12	-1e-11	-5.4e-12	-1.3e-12	-3.9e-12
876.68	-2.7e-10	-2.7e-10	-2.8e-10	-2.9e-10	-2.9e-10	-3.1e-10	-3.1e-10	-3.2e-10	-3.5e-10	-4.6e-12	-4.4e-12	-3.9e-12	-4.2e-12	-9.6e-12	-1.1e-12	-6.9e-12	-4.4e-12	-1e-11
877.69	-2.7e-10	-2.6e-10	-2.8e-10	-2.8e-10	-2.9e-10	-3.1e-10	-3.2e-10	-3.3e-10	-3.4e-10	-7.7e-12	-1.2e-11	-8.5e-12	-1e-11	-1.9e-12	-8.8e-12	-1e-11	6.43e-12	-8.1e-13
878.7	-2.8e-10	-2.7e-10	-2.8e-10	-2.8e-10	-2.9e-10	-3.1e-10	-3.1e-10	-3.3e-10	-3.4e-10	-1.1e-11	-1.2e-11	-3.9e-12	-7.3e-12	4.28e-12	-8.8e-12	5.39e-12	-2.8e-12	-2.4e-12
879.71	-2.8e-10	-2.7e-10	-2.7e-10	-2.8e-10	-2.9e-10	-3e-10	-3.1e-10	-3.2e-10	-3.4e-10	-1.2e-11	-9e-12	2.31e-12	-1.5e-11	-1.1e-11	-2.6e-12	-6.9e-12	-9e-12	3.82e-12
880.72	-2.7e-10	-2.6e-10	-2.8e-10	-2.9e-10	-2.9e-10	-3e-10	-3.1e-10	-3.3e-10	-3.3e-10	-7.7e-12	-1.1e-11	-6.9e-12	1.96e-12	-3.4e-13	-1e-11	-5.4e-12	-4.4e-12	-7e-12
881.73	-2.8e-10	-2.7e-10	-2.8e-10	-2.8e-10	-2.9e-10	-3e-10	-3.1e-10	-3.3e-10	-3.3e-10	-3.1e-12	-4.4e-12	-8.5e-12	3.51e-12	-3.4e-12	-1e-11	-1e-11	-2.8e-12	-1.3e-11
882.74	-2.8e-10	-2.6e-10	-2.8e-10	-2.8e-10	-2.9e-10	-3.1e-10	-3.1e-10	-3.2e-10	-3.3e-10	-3.1e-12	-9e-12	7.63e-13	-5.7e-12	1.2e-12	-1.2e-11	7.63e-13	-7.4e-12	-5.4e-12
883.75	-2.8e-10	-2.7e-10	-2.8e-10	-2.8e-10	-2.9e-10	-3e-10	-3.2e-10	-3.3e-10	-3.3e-10	-4.6e-12	-9e-12	-5.4e-12	-2.7e-12	-1.9e-12	-8.8e-12	7.63e-13	-1.3e-12	-3.9e-12
884.76	-2.8e-10	-2.6e-10	-2.9e-10	-2.8e-10	-2.9e-10	-3.1e-10	-3.2e-10	-3.3e-10	-3.4e-10	-4.6e-12	-9e-12	-2.3e-12	-4.2e-12	-8.1e-12	-4.1e-12	-3.9e-12	1.81e-12	-8.1e-13
885.77	-2.8e-10	-2.7e-10	-2.8e-10	-2.8e-10	-2.9e-10	-3.1e-10	-3e-10	-3.3e-10	-3.3e-10	-1.1e-11	-5.9e-12	-6.9e-12	-5.7e-12	-9.6e-12	2.03e-12	-2.3e-12	-2.8e-12	-8.5e-12
886.78	-2.8e-10	-2.6e-10	-2.8e-10	-2.9e-10	-2.9e-10	-3e-10	-3.1e-10	-3.3e-10	-3.3e-10	-6.2e-12	-1.1e-11	-6.9e-12	-8.8e-12	-6.5e-12	-1.5e-11	-5.4e-12	-9e-12	-3.9e-12
887.79	-2.9e-10	-2.7e-10	-2.7e-10	-2.8e-10	-2.9e-10	-3.1e-10	-3.1e-10	-3.2e-10	-3.3e-10	-6.2e-12	-1.1e-11	-3.9e-12	-7.3e-12	-3.4e-13	-5.7e-12	-2.3e-12	-4.4e-12	-5.4e-12
888.8	-2.8e-10	-2.8e-10	-2.8e-10	-2.8e-10	-2.9e-10	-3.1e-10	-3.1e-10	-3.3e-10	-3.3e-10	-7.7e-12	-1.1e-11	7.63e-13	3.51e-12	-1.9e-12	-8.8e-12	-8.5e-12	-9e-12	-5.4e-12
889.81	-2.7e-10	-2.6e-10	-2.8e-10	-2.8e-10	-3e-10	-3.1e-10	-3.1e-10	-3.3e-10	-3.3e-10	-3.1e-12	-2.8e-12	7.63e-13	-7.3e-12	-3.4e-12	-1.2e-11	-6.9e-12	2.65e-13	7.32e-13
890.82	-2.7e-10	-2.7e-10	-2.8e-10	-2.8e-10	-2.9e-10	-3.2e-10	-3.1e-10	-3.3e-10	-3.4e-10	-1.2e-11	-1.2e-11	-1.2e-11	-8.8e-12	1.2e-12	4.83e-13	-7.8e-13	-7.4e-12	-5.4e-12
891.83	-2.7e-10	-2.8e-10	-2.8e-10	-2.8e-10	-2.9e-10	-3.1e-10	-3.1e-10	-3.3e-10	-3.4e-10	-1.1e-11	-1.2e-11	-2.3e-12	-4.2e-12	-1.6e-11	-2.6e-12	-2.3e-12	4.89e-12	-3.9e-12
892.84	-2.8e-10	-2.6e-10	-2.7e-10	-2.9e-10	-2.8e-10	-3.1e-10	-3.1e-10	-3.3e-10	-3.3e-10	-7.7e-12	-7.4e-12	-1e-11	-5.7e-12	-5e-12	-1.1e-12	-7.8e-13	-5.9e-12	-3.9e-12
893.85	-2.8e-10	-2.7e-10	-2.8e-10	-2.8e-10	-2.8e-10	-3.1e-10	-3.1e-10	-3.3e-10	-3.3e-10	-1.2e-11	-9e-12	-7.8e-13	-7.3e-12	1.2e-12	-7.2e-12	-6.9e-12	-7.4e-12	-1.2e-11
894.86	-2.7e-10	-2.6e-10	-2.7e-10	-2.7e-10	-2.9e-10	-3.1e-10	-3.1e-10	-3.2e-10	-3.4e-10	-1.8e-11	-1.2e-11	-6.9e-12	-4.2e-12	4.28e-12	-1.1e-12	-1.5e-11	-5.9e-12	7.32e-13
895.87	-2.7e-10	-2.7e-10	-2.8e-10	-2.8e-10	-2.8e-10	-3.1e-10	-3.1e-10	-3.3e-10	-3.4e-10	-4.6e-12	-5.9e-12	-3.9e-12	-4.2e-12	2.74e-12	-1.1e-12	-2.3e-12	-2.8e-12	-5.4e-12
896.88	-2.8e-10	-2.7e-10	-2.8e-10	-2.8e-10	-2.8e-10	-3.1e-10	-3.1e-10	-3.3e-10	-3.3e-10	-9.2e-12	-1.1e-11	-2.3e-12	-1e-11	-1.4e-11	-2.6e-12	7.63e-13	-4.4e-12	-3.9e-12
897.89	-2.8e-10	-2.7e-10	-2.8e-10	-2.9e-10	-2.9e-10	-3e-10	-3e-10	-3.2e-10	-3.3e-10	-2e-11	-1.2e-11	-3.9e-12	-1.2e-11	-6.5e-12	-5.7e-12	-2.3e-12	-1.3e-12	-7e-12
898.9	-2.7e-10	-2.7e-10	-2.7e-10	-2.8e-10	-2.9e-10	-3e-10	-3.1e-10	-3.3e-10	-3.3e-10	-1.5e-12	-1.1e-11	-2.3e-12	-8.8e-12	-5e-12	-4.1e-12	-3.9e-12	-5.9e-12	-7e-12
899.91	-2.8e-10	-2.7e-10	-2.8e-10	-2.8e-10	-2.8e-10	-3e-10	-3e-10	-3.3e-10	-3.5e-10	-9.2e-12	-1.3e-12	-8.5e-12	-7.3e-12	2.74e-12	3.57e-12	-1e-11	-2.8e-12	-1e-11
900.92	-2.7e-10	-2.7e-10	-2.8e-10	-2.9e-10	-2.8e-10	-3e-10	-3.1e-10	-3.3e-10	-3.3e-10	-1.4e-11	-1.3e-12	-3.9e-12	-8.8e-12	1.05e-11	2.03e-12	-6.9e-12	4.89e-12	-7e-12
901.93	-2.8e-10	-2.8e-10	-2.7e-10	-2.8e-10	-2.9e-10	-3e-10	-3e-10	-3.2e-10	-3.3e-10	-1.5e-11	-9e-12	-7.8e-13	1.96e-12	1.2e-12	2.03e-12	-8.5e-12	-2.8e-12	-7e-12
902.94	-2.8e-10	-2.6e-10	-2.8e-10	-2.8e-10	-2.8e-10	-3e-10	-3.1e-10	-3.3e-10	-3.3e-10	-3.1e-12	-5.9e-12	-6.9e-12	-1.1e-12	-6.5e-12	-1e-11	-7.8e-13	-9e-12	-8.5e-12
903.95	-2.8e-10	-2.7e-10	-2.8e-10	-2.8e-10	-2.9e-10	-3.1e-10	-3.1e-10	-3.3e-10	-3.4e-10	-1.1e-11	-5.9e-12	-5.4e-12	-7.3e-12	5.83e-12	-1.2e-11	-3.9e-12	2.65e-13	-1e-11
904.96	-2.8e-10	-2.6e-10	-2.8e-10	-2.9e-10	-2.9e-10	-3e-10	-3.1e-10	-3.4e-10	-3.4e-10	-9.2e-12	-2.8e-12	-1.3e-11	4.21e-13	-1.3e-11	-7.2e-12	-8.5e-12	-2.8e-12	-8.1e-13
