# Supplementary material for: Proton-gated anion transport governs macropinosome shrinkage
Source: Nat Cell Biol. 2022 May 19;24(6):885–95. doi: 10.1038/s41556-022-00912-0 (PMC9203271; doi:10.1038/s41556-022-00912-0)
Supplement: Source Data Fig. 3 — Statistical source data. [file 41556_2022_912_MOESM10_ESM.xlsx]

## Sheet: Fig. 3
Fig. 3a - Pearson's R		Fig. 3b - Pearson's R
TMEM206/Rab5	TMEM206/Rab7	TMEM206/Rab5	TMEM206/Rab7
0.26	0.0125	0.536667	0.24
0.55	0.189	0.225	0.455
0.453333	0.2175	0.235	0.46
0.4825	0.2215	0.48	0.645
0.44	-0.34	0.27	0.316667
0.253333	0.07	0.07	0.295
0.375	-0.1	0.53	0.42
0.063333	0.026	0.17	0.47
-0.08	0.155	0.54	0.53
-0.19	-0.285	0.62	0.29
-0.05	0.082	0.41	0.12
0.335	-0.27	0.335	0.09
0.7	0.33	0.61	0.292
-0.15	-0.44	0.21	0.14
-0.14	0.55	0.09	-0.31
0.275	0.116	-0.06	-0.115
0.09	0.19	0.275	0.36
-0.04	-0.04	0.03	0.12
0.14	0.3	0.36	0.065
0.4	0.36	-0.31	0.37
0.153333	0.355	-0.04	0.256667
0.51	-0.55	0.15
0.13		0.016
		0.39
		0.16
		0.112
		0.263333
