# Supplementary material for: Proton-gated anion transport governs macropinosome shrinkage
Source: Nat Cell Biol. 2022 May 19;24(6):885–95. doi: 10.1038/s41556-022-00912-0 (PMC9203271; doi:10.1038/s41556-022-00912-0)
Supplement: Source Data Fig. 4 — Statistical source data. [file 41556_2022_912_MOESM11_ESM.xlsx]

## Sheet: Fig. 4
Fig. 4a
Volume, %
Time, min	WT							Tmem206-/-											low Cl-
5	100	100	100	100	100	100	100	100	100	100	100	100	100	100	100	100	100	100	100	100	100	100	100	100	100	100	100	100
6	83.4896	93.2157	72.7104	87.79	75.71	91.84	77.29	111.371	92.2927	105.775	101.075	91.146	105.294	102.49	95.5412	98.36	93.67	102.64	102.843	98.5883	101.48	110.603	106.661	107.557	101.101	104.3	94.16	90.67
7	68.4535	66.7727	58.8478	83.65	56.41	79.29	54.92	113.606	87.7065	86.4464	96.7583	91.0711	100.587	96.93	93.8482	91.18	85.67	97.28	101.401	96.1548	102.26	104.687	92.168	109.412	103.227	97.65	84.16	80.17
8	63.0576	49.2785	44.5393	73.92	43.64	66.55	37.36	113.045	84.7523	92.0387	89.4142	87.1494	101.842	90.34	88.363	86.24	78.92	94.02	97.2775	94.0455	95.53	102.711	90.6488	104.066	98.9415	88.79	79.31	71.33
9	53.4524	34.824	39.6083	55.07	32.46	56.4	31.25	113.919	78.0938	86.4822	82.6006	76.4453	96.7417	84.47	80.884	81.29	70.71	86.13	91.9488	91.4078	90.75	93.8001	89.2037	93.3377	94.3802	85.42	74.34	66.45
10	50.9596	30.9272	33.9436	47.54	26.98	44.23	27.78	110.936	73.7986	85.2291	74.2185	69.6241	88.3457	78.53	74.4584	75.75	63.65	81.12	91.7269	85.6675	85.04	76.8757	75.2197	78.8637	86.6439	83.47	71.62	61.04
11	46.985	22.1388	29.2084	37.28	24.61	38.87	25.13	103.203	66.0347	75.2022	71.2991	66.9415	84.0551	69.15	65.8161	72.45	57.96	75.97	89.4771	85.1885	78.8	81.3748	70.7924	76.6386	81.693	91.28	69.5	58.75
12	39.6381	19.8393	30.0227	32.05	20.26	34.08	21.26	102.317	59.0645	66.661	64.6661	59.4345	75.3029	62.28	56.1108	64.2	53.29	70.45	84.0079	82.6905	81.39	78.0208	65.4775	73.4967	75.3625	80.59	63.19	53.66
13	37.1776	16.1607	26.1789	27.48	19.79	28.94	18.84	95.3109	52.4611	64.4277	58.7598	53.2882	56.8464	57.23	51.3075	58.79	48.49	61.61	77.1835	78.1363	75.26	75.1372	61.6769	73.9507	72.9125	74.79	60.35	49.59
14	33.5331	14.9904	25.7876	25.61	17.77	26.34	16.88	84.3967	46.2838	61.1272	56.1816	46.5519	65.5022	54.22	46.8409	54.4	44.43	59.15	77.0326	74.2224	71.37	70.6564	61.3063	66.8972	66.9979	69.62	56.43	44.73
15	31.3241	15.3939	23.6482	23.89	17.74	23.3	17.04	80.1082	41.0687	58.8879	49.3385	40.7157	55.7899	49.52	41.22	51.14	39.92	51.93	78.989	67.7776	70.39	63.3839	53.5505	59.9571	64.6644	71.08	53.53	43.03
Fig. 4b
Fluorescent intensity, %
Time, min	WT							Tmem206-/-											low Cl-
5	100	100	100	100	100	100	100	100	100	100	100	100	100	100	100	100	100	100	100	100	100	100	100	100	100	100	100	100
6	66.2936	97.1723	127.084	115.54	116.04	109.04	126.82	75.1051	101.583	82.9203	79.6625	94.6307	84.0498	94.36	93.4945	99.11	102.3	98.88	97.5691	103.096	103.2	108.778	99.5741	138.597	74.0773	93.98	100.95	108.35
7	73.0013	124.764	148.392	134.65	140.45	125.04	174.46	72.8654	95.7165	78.168	76.4532	98.3569	76.837	95.92	93.3009	102.22	106.13	100.46	98.4374	103.16	103.47	113.414	98.9258	104.024	60.5489	95.54	107.97	120.09
8	77.6544	146.841	161.799	154.79	168.69	148.31	217.11	53.5413	106.262	82.4739	77.1611	100.033	80.3265	97.22	95.8514	106.44	113.01	102.73	98.2429	100.598	103.5	117.269	96.9993	100.303	56.0719	94.73	113.28	131.88
9	80.3804	162.093	168.311	173.28	192.41	174.75	229.58	54.7697	102.118	81.8002	79.9392	101.293	81.8972	99.63	98.4826	108.97	120.39	105.94	99.972	99.162	101.34	119.661	96.3135	98.6652	54.5733	94.05	117.3	136.75
10	82.0367	160.501	165.227	186.87	202.63	193.3	237.53	49.3905	101.199	80.5731	80.2432	103.284	82.1827	99.58	100.253	111.14	126.83	107.96	99.9135	97.8893	99.78	114.208	93.9778	96.5992	54.3081	89.48	121.15	141.56
11	83.1715	144.956	156.507	187.68	209.55	207.58	244.5	46.6992	103.86	78.7895	83.1446	106.593	83.9418	102.42	101.488	114.17	129.1	110.01	98.64	96.6711	96.44	112.733	94.2371	96.536	54.3145	91.19	123.89	143.31
12	81.1744	142.245	170.256	188.33	216.76	218	248.48	47.0794	101.487	84.4318	85.1016	109.586	83.1051	103.81	103.789	118.48	135.11	113.6	95.874	95.7718	92.99	103.543	94.0797	99.2697	55.3955	89.97	127.88	143.9
13	79.279	151.272	164.529	186.71	208	227.67	244.13	47.6841	104.67	85.1768	88.0174	111.58	74.0811	106	105.507	120.23	139.91	117.11	94.3823	95.0009	89.38	86.1955	89.2065	99.9105	57.0313	85.54	130.07	142.78
14	74.0228	110.407	157.5	178.62	202.28	226.45	236.28	48.239	106.303	88.9831	90.3588	113.284	79.9096	104.64	106.398	123.12	141.97	119.5	92.6613	92.6297	86.8	88.642	86.6592	99.3256	57.8197	86.23	131.22	143.46
15	71.8822	116.266	153.297	170.67	192.04	222.68	222.36	49.1174	107.075	85.7925	92.4835	115.121	80.2232	105.82	108.313	123.45	144.07	121.26	89.5903	91.9443	85.35	88.6809	87.3001	101.931	57.3912	83.31	132.24	143.73
Fig. 4c
Volume, %		Fluorescence intensity, %
WT	Tmem206-/-	WT	Tmem206-/-
31.3241	80.1082	71.8822	49.1174
15.3939	41.0687	116.266	107.075
23.6482	58.8879	153.297	85.7925
23.89	49.3385	170.67	92.4835
17.74	40.7157	192.04	115.121
23.3	55.7899	222.68	80.2232
17.04	49.52	222.36	105.82
	41.22		108.313
	51.14		123.45
	39.92		144.07
	51.93		121.26
Fig. 4d
Volume, %
Time, min	ctrl					Tmem206 knock-down
5	100	100	100	100	100	100	100	100	100	100
6	95.9571	85.4048	78.5733	94.1253	86.0137	91.3114	96.2836	79.2433	87.2353	96.3037
7	88.0878	85.222	77.5936	80.4682	78.0506	93.2401	88.7621	87.4234	78.8894	94.4133
8	81.6857	73.2738	60.054	79.3811	50.3787	87.6674	100.526	92.1684	79.0642	97.7848
9	66.0797	63.2413	46.8569	67.6668	50.8079	75.5722	87.766	79.0283	71.1334	83.5705
10	58.2595	61.6509	34.8191	58.2115	50.6377	69.429	85.6427	61.0694	68.5546	78.8838
11	49.0963	58.7618	29.9694	56.3584	57.0159	63.7133	78.4396	61.7248	67.2916	68.366
12	52.3463	58.9869	25.2448	48.3734	43.2368	59.365	75.0302	53.1881	55.5932	59.4087
13	51.7359	53.4623	22.5513	32.3447	40.0321	50.4744	69.5842	44.9139	51.616	72.9403
14	42.0442	43.0436	22.0913	37.447	43.613	48.912	66.7056	31.9528	48.8361	65.3868
15	37.1943	43.5829	20.3338	33.14	40.1558	42.7602	63.3638	27.8782	42.8751	58.7127
Fig. 4e
Fluorescence intensity, %
Time, min	ctrl					Tmem206 knock-down
5	100	100	100	100	100	100	100	100	100	100
6	98.4554	97.1576	102.669	97.7107	100.699	100.143	98.9651	109.064	103.137	100.127
7	103.495	103.911	109.366	103.149	105.587	101.719	100.98	108.814	103.805	102.69
8	114.321	111.238	117.767	112.799	115.252	103.104	101.882	110.219	104.701	103.906
9	122.949	120.674	128.045	121.477	129.046	106.157	104.725	113.25	108.182	106.151
10	130.93	130.919	143.534	130.02	138.788	109.895	109.072	120.696	110.756	112.607
11	137.557	138.4	161.089	139.74	153.492	115.447	115.097	128.431	114.968	118.882
12	145.76	146.393	176.864	149.567	163.626	121.501	119.606	136.809	119.451	123.801
13	152.085	156.064	200.002	166.634	156.161	126.007	123.052	146.969	124.823	125.116
14	157.514	161.472	213.764	173.66	178.97	139.945	127.349	159.376	131.847	130.41
15	167.212	164.879	230.843	183.131	188.863	150.366	129.393	171.924	142.296	135.349
Fig. 4f					Fig. 4f statistics
Volume, %		Fluorescence intensity, %			Volume	Fluorescence intensity	One sample t test comparing these values to hypothetical value of 1
ctrl	TMEM206 KD	ctrl	TMEM206 KD		TMEM206 KD/ctrl	TMEM206 KD/ctrl
37.1943	42.7602	167.212	150.366		1.14964	0.899256
43.5829	63.3638	164.879	129.393		1.45387	0.784781
20.3338	27.8782	230.843	171.924		1.37102	0.744768
33.14	42.8751	183.131	142.296		1.29376	0.777019
40.1558	58.7127	188.863	135.349		1.46212	0.716651
Fig. 4g plotted data (average across mice)																									Fig. 5j data for statistics (cells)
	Volume, %																									Volume, %
Time, min	WT + TMEM206					WT + GFP					Tmem206-/- + TMEM206				Tmem206-/- + GFP				Tmem206-/-+ TMEM206(K319C)						Time, min	WT + TMEM206									WT + GFP
5	100	100	100	100	100	100	100	100	100	100	100	100	100	100	100	100	100	100	100	100	100	100	100		5	100	100	100	100	100	100	100	100	100	100	100	100	100	100	100	100	100	100	100	100	100	100	100	100
5.5	75.74	100	100	104.91	83.6	100.838	100.59	88.88	83.51	77.47	100.721	75.03	81.6966	98.3525	100	119.237	100.66	92.18	100.691	85.0422	91.45	86.5	100.698		5.5	86.3838	65.0963	100	100	100	78.58	100	141.07	83.6	100.838	79.88	95.74	125.91	100.84	81.05	74.91	98.32	88.77	101.38	100	75.35	77.12	76.15	65.43
6	76.37	100	61.0847	76.49	65.75	100.838	101.06	76.29	69	59.69	87.6013	76.17	67.1289	82.3319	98.25	101.01	99.82	80.76	100.691	79.969	83.71	95.89	87.3574		6	86.3838	66.3562	100	61.0847	70.37	75.65	60.33	99.61	65.75	100.838	92.76	82.78	130.37	98.34	67.33	66.49	84.64	89.1	73.9	58.31	66.28	78.29	54.03	47.91
6.5	68.1372	98.74	50.8131	75.02	65.75	100.838	87.66	64.62	67.98	52.66	88.2616	72.79	60.2264	61.3588	100	100	108.45	91.35	98.6364	83.6022	91.65	82.6	115.884		6.5	71.178	65.0963	98.74	50.8131	70.37	59.63	61.16	108.91	65.75	100.838	102.58	61.84	101.27	84.95	68.7	43.77	68.96	65.53	76.17	60.1	67.61	77.12	48.96	50.03
7	64.0518	55.85	33.8565	64.69	65.75	84.2007	87.63	58.52	60.74	43.84	86.2906	53.69	52.1272	51.7042	100	101.01	103.36	81.13	86.961	84.3319	91.11	77.34	127.439		7	57.8704	70.2332	55.85	33.8565	70.37	44	45.89	98.49	65.75	84.2007	109.95	55.63	100	84.95	54.08	43.28	62.43	56.66	76.17	58.31	56.98	55.19	43.96	32.57
7.5	44.7331	40.44	34.2258	56.65	63.32	97.5139	75.78	49	56.29	34.95	100.721	53.69	51.5171	48.0921	98.25	101.01	100	77.58	86.961	76.9889	87.14	73.9	129.111		7.5	46.3343	43.132	40.44	34.2258	49.11	31.92	46.58	99	63.32	97.5139	80.11	49.66	102.54	70.82	43.69	45.27	56.82	44.61	54.6	56.56	47.76	54.27	51.67	32.57
8	39.7876	55.85	33.8565	53.45	65.75	81.985	65.7	43.53	54.84	32.86	86.9443	52.79	47.5854	41.8816	83.37	100	104.02	74.63	87.7805	79.8616	75.66	68.5	91.1593		8	36.4432	43.132	55.85	33.8565	51.98	31.92	32.29	97.62	65.75	81.985	68.19	49.96	75.8	68.85	34.3	28.68	56.01	44.96	53.69	57.43	48.57	55.19	48.16	32.93
8.5	39.7876	40.44	28.3031	51.19	62.52	83.4578	60.79	44.19	46.67	29.88	100	55.52	41.4572	42.23	82.59	101.01	91.85	81.29	87.7805	75.4954	79.96	76	101.916		8.5	36.4432	43.132	40.44	28.3031	48.17	33.57	32.84	90.18	62.52	83.4578	69.25	40.8	74.75	58.36	33.44	34.78	52.49	47.47	52.79	41.66	32.36	56.13	44.46	28.55
9	35.6012	41.13	21.4368	46.74	62.52	81.985	57.29	37.99	46.52	24.99	87.6013	38.27	31.3088	43.4889	82.59	100	92.45	70.67	87.2042	67.924	82.79	82.6	76.9974		9	28.0705	43.132	41.13	21.4368	31.92	31.92	32.84	90.29	62.52	81.985	77.36	36.4	59.34	56.05	26.36	28.68	38	44.12	52.79	42.37	33.77	54.27	45.2	29.83
9.5	35.2219	40.44	27.3347	47.12	64.12	81.985	52.7	37.02	41.37	25.19	86.9443	53.69	41.3738	40.2899	81.82	100	100.9	68.42	87.2042	75.3812	83.49	84.03	117.617		9.5	27.3119	43.132	40.44	27.3347	31.92	33.57	32.29	90.69	64.12	81.985	69.78	34.23	59.34	47.45	26	24.13	42.32	37.12	55.52	40.95	26.07	55.19	38.99	29.24
10	35.0349	40.44	21.4368	46.95	62.52	81.985	42.54	34.56	41.75	24.34	99.2823	51.9	37.7098	36.298	82.59	98.9967	100.24	67.91	76.4979	70.4629	79.35	84.03	101.469		10	26.9378	43.132	40.44	21.4368	31.92	33.57	32.29	90.02	62.52	81.985	57.02	24.42	43.26	45.44	19.75	28.68	33.48	38.1	52.79	43.81	26.07	54.27	40.11	29.83
10.5	35.2219	41.13	22.2612	39.85	50.65	81.985	35.05	31.56	38.62	22.78	87.6013	36.84	31.4171	29.42	81.82	102.027	99.77	66.39	76.0314	73.0082	64.74	77.75	89.7366		10.5	27.3119	43.132	41.13	22.2612	19.81	23.58	32.29	83.71	50.65	81.985	50.87	24.49	28.16	36.69	19.45	30.2	33.71	37.61	36.84	28.52	32.9	57.07	34.22	28.55
11	31.9535	40.44	34.9725	41.32	50.65	68.199	35.19	27.64	39.46	22.57	87.6013	52.79	36.723	34.9064	82.59	98.9967	100.01	66.23	62.3349	74.345	74.48	78.01	91.6753		11	20.775	43.132	40.44	34.9725	19.81	21.85	33.96	89.67	50.65	68.199	49.68	24.95	28.16	37.99	20.35	25.65	26.28	29.76	36.14	28.52	26.07	55.19	44.27	34.59
11.5	31.7977	28.71	21.1666	40.9	62.52	81.985	35.51	28.33	35.67	21.03	86.9443	52.79	27.0828	35.968	82.59	81.1868	100.24	66.29	62.1419	68.8651	67.54	78.51	101.626		11.5	20.4634	43.132	28.71	21.1666	19.81	21.85	32.29	89.64	62.52	81.985	44.83	28.83	30.38	37.99	20.35	31.28	29.67	24.19	36.14	40.95	26.07	37.87	39.05	29.45
12	32.1109	19.07	21.7093	42.58	65.75	68.8485	31.81	24.63	36.05	19.81	86.9443	51.9	30.1658	36.2606	81.82	102.027	101.26	62.55	62.1419	69.0134	54.36	77.23	91.2064		12	21.0898	43.132	19.07	21.7093	31.92	21.85	32.84	83.71	65.75	68.8485	36.61	22.27	30.38	37.99	14.35	22.34	19.87	30.45	36.14	40.95	27.2	39.34	39.81	30.04
12.5	32.1109	19.49	12.6904	40.65	65.75	76.2673	32.4	25.04	31.47	21.61	86.9443	36.14	26.5313	37.3248	81.82	102.027	96.03	62.76	62.7962	65.2422	47.73	73.5	105.026		12.5	21.0898	43.132	19.49	12.6904	19.81	21.85	32.84	88.11	65.75	76.2673	37.16	25.36	30.38	36.69	14.35	22.34	20.15	29.38	39	28.52	22.91	38.6	34.23	29.42
13	32.1109	19.49	21.7093	37.57	65.75	68.199	34.11	24.08	30.87	21.04	75.6733	36.84	31.9872	35.0683	82.59	98.9967	100.43	69.68	62.3349	68.5036	47.31	78.4	97.9204		13	21.0898	43.132	19.49	21.7093	19.81	21.85	32.84	75.76	65.75	68.199	36.43	25.32	29.26	45.44	14.35	22.34	20.22	24.52	39	28.52	21.59	37.87	33.46	30.04
13.5	32.1109	19.07	16.914	36.91	62.52	56.0521	29.11	25.36	31.86	21.84	85.6401	36.14	26.3513	36.8976	81.05	98.9967	96.61	65.11	61.6805	64.4684	53.9	72.42	98.3971		13.5	21.0898	43.132	19.07	16.914	19.81	14.48	33.96	79.41	62.52	56.0521	30.7	30.81	18.66	36.26	20.35	23.43	15.04	29	39	28.52	22.71	38.6	39.81	28.34
14	32.1109	19.49	16.914	39.55	62.52	56.6221	31.74	24.46	30.46	20.57	86.9443	36.14	29.3171	36.8732	82.59	98.9967	99.59	64.78	62.1419	63.5683	53.29	69.62	58.606		14	21.0898	43.132	19.49	16.914	19.81	14.8	33.96	89.64	62.52	56.6221	30.42	24.87	28.16	43.49	20.35	17.8	15.08	30.07	39	29.07	21.59	37.87	32.98	28.55
14.5	32.1109	28.71	12.8826	31.35	65.75	56.0521	27.08	23.63	31.59	20.37	86.2906	36.14	32.1698	37.5805	83.37	98.9967	97.36	65.14	62.3349	64.7918	54.27	76.98	42.7098		14.5	21.0898	43.132	28.71	12.8826	19.81	21.85	22.97	60.78	65.75	56.0521	26.28	25.41	18.66	37.99	19.45	23.43	13.47	22.83	39	40.95	16.78	37.15	38.38	28.34
15	31.7977	18.66	16.6834	36.93	62.52	56.0521	28.53	26.02	32.62	19.94	87.6013	51.9	23.5863	37.2653	81.82	98.9967	100.61	70.29	62.1419	61.6782	54.09	67.07	90.4686		15	20.4634	43.132	18.66	16.6834	19.81	21.85	23.41	82.66	62.52	56.0521	26.56	31.8	19.07	36.69	19.16	28.68	16.34	29.76	36.14	29.63	16.78	57.07	33.96	29.62
Fig. 4h
	Volume, %
Time, min	Tmem206-/- + TMEM206(Y10A)				Tmem206-/- + TMEM206				Tmem206-/- nt
5	100	100	100	100	100	100	100	100	100	100	100	100
5.5	84.3992	82.6224	91.0083	108.783	83.6824	75.5182	83.7896	79.1247	94.3454	101.782	96.7926	97.608
6	61.4858	70.9598	72.3497	92.9067	61.2916	67.1473	67.328	63.7582	94.4569	97.1667	89.7926	92.607
6.5	50.6611	55.0175	66.2413	83.4449	50.351	64.6168	61.617	53.7119	93.8091	92.3046	82.8846	89.5862
7	35.3548	47.9452	58.4534	68.8568	49.5754	50.7109	48.054	44.7156	90.9076	90.3789	86.2265	90.211
7.5	31.5598	44.2996	56.8216	54.9166	40.257	50.3615	35.9486	45.583	89.4694	86.1651	82.003	85.3189
8	30.0115	41.6972	50.4296	52.1089	42.44	51.1492	34.2845	42.4563	81.5861	87.2921	81.7865	83.3461
8.5	29.6385	38.5546	46.532	41.1154	38.1208	38.894	34.7665	37.7587	82.5633	87.0188	78.873	81.4837
9	27.9041	33.4756	43.4001	39.9766	35.452	41.209	30.5054	35.1283	78.9516	80.9871	76.2096	79.6856
9.5	26.5409	40.4047	40.0194	38.7098	34.2382	38.068	31.3834	32.0273	78.6296	81.0716	74.1682	75.7885
10	25.7031	38.2044	41.1096	32.6092	29.6461	35.7093	35.5791	27.2712	77.8255	75.5065	73.036	76.3963
10.5	25.2285	34.3461	38.7485	30.8789	28.7757	36.0024	25.9343	27.7227	72.3996	75.8975	66.622	75.1539
11	22.8979	32.106	34.0674	31.8562	28.9037	35.9848	27.6448	30.1044	74.5562	71.9252	69.8813	71.8382
11.5	24.8651	31.102	35.4857	29.65	22.6146	33.6068	25.0061	25.3155	72.3874	74.8756	70.777	70.1676
12	28.4485	32.3073	36.23	28.8803	22.4946	32.7384	25.6994	24.7659	70.551	71.0644	64.3294	70.6153
12.5	24.5883	29.3882	38.0832	29.6483	25.5225	30.2582	24.7911	24.9166	70.2554	70.8368	63.8133	70.822
13	22.9618	31.9005	34.509	30.5295	25.3748	31.1255	24.793	24.2754	69.0443	68.021	61.6758	67.9491
13.5	21.0419	28.3137	32.4989	29.6483	22.223	31.7138	24.5312	24.7292	68.4557	67.2032	61.4827	68.6427
14	25.5334	29.0267	29.6659	29.7378	21.5873	29.9938	24.1857	24.0135	65.9501	66.3655	58.0526	68.5322
14.5	23.6368	31.6298	28.2815	24.2492	21.5332	31.0997	27.2369	22.9606	67.4777	67.8369	58.3576	68.5396
15	26.3849	35.9058	28.1298	28.7442	23.5676	28.0847	27.6182	24.2671	63.5886	68.0342	57.5104	67.2463
Fig. 4i
	Volume, %
Time, min	Tmem206-/- + ClC-2				Tmem206-/- + ClC-2(G24D)			Tmem206-/- nt
5	100	100	100	100	100	100	100	100	100	100	100
5.5	100	93.68	89.9	99.68	105.32	86.8834	93.69	97.2915	97.8292	100.225	99.83
6	101.52	93.68	97.73	95.35	90.62	101.871	91.28	97.3607	96.0516	99.6808	92.91
6.5	101.52	103.36	97.37	94.55	85.29	87.5086	92.71	91.9803	93.2467	103.587	95.53
7	101.52	93.17	93.03	94.94	84.77	85.1404	91.48	93.2114	89.821	88.8551	91.02
7.5	75.13	109.22	105.33	85.53	80.95	86.2653	90.37	90.724	88.7724	88.6945	76.3
8	72.65	109.79	93.68	84.82	87.89	86.8834	88.8	87.8182	85.9196	90.0303	85.63
8.5	73.89	92.31	89.84	83.35	79.98	86.8834	94.46	84.969	84.4765	77.4976	90.93
9	73.89	109.22	96.24	80.91	88.85	86.2653	91.24	86.4431	84.0195	85.5726	82.46
9.5	73.89	93.03	95.21	79	88.87	85.6541	86.41	91.3437	89.1274	100.712	76.73
10	72.65	103.72	98.75	76.22	86.55	75.7954	88.45	83.7401	82.3563	85.8593	78.12
10.5	98.49	94.55	90.79	83.07	83	75.3087	79.99	81.4174	84.5059	75.9689	81.02
11	72.65	93.54	89.52	81.02	82.95	74.9309	74.3	82.2872	78.0874	74.0051	77.9
11.5	72.65	93.17	84.91	74.07	71.15	63.3097	69.88	80.4539	80.1064	73.376	77.26
12	71.44	92.54	88.22	74.18	78.9	63.3097	75.48	79.8332	79.3371	71.9442	67.52
12.5	70.23	94.55	85.8	76.89	86.26	74.9309	74.7	73.9661	77.1851	71.2825	71.32
13	70.23	92.1	79	73.75	83.52	73.9513	66.26	79.2043	74.2653	65.996	70.51
13.5	75.13	92.31	79.16	76.25	73.82	62.2603	78.27	69.2272	75.5703	62.6391	63.06
14	75.13	76.95	79.46	74.21	50.16	63.2399	76.43	72.2213	72.6999	62.5547	62.99
14.5	75.13	77.71	79.24	71.79	64.78	54.8971	69.62	74.5849	71.3195	62.7764	71.62
15	70.23	76.83	80.05	72.51	57.22	75.1136	73.42	67.9392	73.1009	67.3989	62.67
Fig. 4j plotted data (average across mice)													Fig. 4j data for statistics (cells)
	Volume, %													Volume, %
Time, min	Tmem206-/- + ClC-5			Tmem206-/- + ClC-5(E211A)				Tmem206-/- nt					Time, min	ASOR + C5								ASOR + ClC5 unc								ASOR nt
5	100	100	100	100	100	100	100	100	100	100	100		5	100	100	100	100	100	100	100	100	100	100	100	100	100	100	100	100	100	100	100	100	100	100	100	100	100	100	100	100	100	100	100	100	100	100	100	100
5.5	91.72	99.38	91.28	72.27	79.99	89.61	98.1483	91.7903	89.906	94.7957	103.817		5.5	100	73.89	101.27	98.75	100	97.7	76.85	99.29	79.99	68.92	74.01	73.89	74.71	100	94.12	98.1483	68.9245	101.195	100	91.5376	99.7866	89.2981	89.5297	75.9655	100	95.0823	88.9522	98.9819	98.2529	87.1521	77.1223	101.402	101.531	104.411	137.174	101.26
6	99.97	99.38	92.64	80.98	76.76	73.49	85.8928	94.9315	88.5744	99.4713	104.214		6	98.64	100	101.27	98.75	100	100	77.91	100	76.76	68.92	74.01	100	75.86	72.9	71.69	85.8928	93.4804	92.5697	100	99.2147	101.78	82.5442	83.8349	75.9655	97.7561	95.7987	89.517	110.023	100.119	88.2719	75.9655	116.08	133.654	101.091	98.4925	100
6.5	93.3	99.25	86.54	79.81	60.1	74.24	75.31	87.1818	86.8612	88.9117	92.2298		6.5	100	103.06	76.85	100	98.5	101.16	58.46	100	60.1	67.63	71.8	100	77.03	74.01	71.69	75.31	68.9245	92.6528	100	92.3795	91.0319	78.1022	82.2039	75.9655	98.5224	88.0971	89.517	90.8976	87.5657	88.2719	77.1223	115.24	101.531	83.5974	100	75.8885
7	77.71	100.63	85.68	64.12	60.1	73.87	76.3087	85.8276	84.5726	88.2686	90.7509		7	98.64	75.13	59.34	101.26	100	97.7	59.34	100	60.1	67.63	52.08	72.65	78.2	72.9	70.5	76.3087	65.0963	87.1117	100	84.0511	106.203	72.5037	81.4493	75.9655	82.8969	93.599	88.9522	105.103	87.0051	72.6971	75.9655	86.8232	101.531	102.19	100	77.9964
7.5	91.68	99.14	82.5	75	60.1	74.24	76.8268	82.1383	82.6921	88.28	88.0557		7.5	98.64	98.49	77.91	101.26	97.02	101.16	59.34	87	60.1	70.23	54.77	100	77.03	74.01	71.69	76.8268	66.3562	79.0017	94.644	83.6977	91.6967	77.4333	65.5812	77.1223	90.1793	91.0609	89.517	103.37	85.6605	75.8097	78.2908	86.8232	103.077	81.683	101.523	76.9376
8	90.68	98.51	80.93	64.61	60.1	67.32	77.3163	81.3231	83.7214	82.2762	87.9397		8	97.3	100	74.75	100	97.02	98.85	57.58	86.35	60.1	67.63	54.77	71.44	78.2	52.08	71.69	77.3163	65.0963	74.0788	94.644	83.3464	92.3376	78.4356	75.6266	77.1223	90.0228	87.8645	87.9709	103.087	80.197	63.5448	78.2908	88.0838	104.638	80.7369	100	75.8885
8.5	84.73	97.26	85.77	57.01	42.37	67.43	75.3826	77.9318	78.4886	76.8807	87.3243		8.5	95.96	101.52	56.71	97.51	97.02	98.85	58.46	100	42.37	45.06	52.08	73.89	78.2	51.2	72.9	75.3826	65.0963	74.9172	95.9646	83.3464	81.0549	67.2111	67.0595	78.2908	76.7632	80.2422	90.0875	79.7146	86.7763	64.1513	78.2908	88.0838	100	81.683	100	75.8885
9	76.43	98.01	78.68	51.53	42.37	60.52	76.7983	84.1651	80.0823	88.0855	88.3444		9	97.3	72.65	59.34	97.51	98.5	77.59	58.46	100	42.37	45.06	35.65	73.89	56.91	52.97	71.69	76.7983	65.0963	74.5586	100	83.6977	96.6266	85.0115	64.6106	78.2908	88.8523	80.687	87.9709	96.7268	80.197	87.3327	78.2908	87.4509	104.638	80.7369	103.061	75.8885
9.5	94.69	97.26	74.13	57.09	43.81	73.83	66.9446	76.9347	80.6616	77.1588	81.0231		9.5	123.44	103.06	57.58	97.51	97.02	77.59	58.46	86.35	43.81	45.06	54.77	71.44	75.86	75.13	70.5	66.9446	67.6322	79.7992	54.7709	83.6977	91.0319	84.676	63.4884	78.2908	82.4744	80.7566	98.2978	75.9248	80.197	75.3547	78.2908	76.4066	73.7669	80.7369	100	76.9376
10	93.44	87.42	80.04	56.05	29.63	53.03	76.3827	65.2645	78.3529	84.6562	79.4552		10	126.61	97	56.71	74.85	100	97.7	56.71	85.71	29.63	43.13	54.77	70.23	55.02	54.77	49.3	76.3827	65.0963	66.3869	38.4673	84.4706	71.2018	65.9643	62.132	75.9655	76.1439	79.79	97.7331	100.506	80.197	73.2655	78.2908	89.1937	73.7669	83.5974	73.8862	77.9964
10.5	95.82	87.19	73.63	43.43	43.81	59.65	67.9854	71.2906	75.5272	87.9863	76.5714		10.5	94.64	133.47	59.34	75.89	98.5	77.59	57.58	85.71	43.81	44.09	36.34	49.85	56.91	71.8	50.25	67.9854	70.2332	68.5864	52.0777	84.1173	82.123	70.6061	61.2781	56.128	76.284	86.1927	97.7534	80.525	98.5318	84.9021	78.2908	77.0413	73.7669	80.7369	72.6548	76.9376
11	88.53	86.67	68.05	43.11	40.95	47.83	68.3928	66.3995	72.9085	81.9646	77.7988		11	94.64	129.83	41.13	74.85	98.5	76.62	41.83	85.71	40.95	44.09	36.34	48.91	56.91	36.34	50.25	68.3928	67.6322	60.9264	37.0427	91.9571	70.6639	70.1745	70.8015	56.128	70.0259	78.4926	89.0943	80.525	93.1919	72.1771	73.6867	86.8232	72.5306	81.683	75.1315	76.9376
11.5	99.06	87.72	69.07	56.6	43.81	47.44	58.3834	71.3099	71.6595	76.102	81.9338		11.5	157.56	98.49	41.13	76.94	98.5	77.59	43.26	86.35	43.81	45.06	52.08	72.65	55.96	37.04	49.3	58.3834	67.6322	67.5702	52.0777	90.8171	72.3268	77.4356	59.0933	55.1926	70.0238	85.9342	88.0536	79.4606	86.2156	62.6296	74.8203	87.4509	73.7669	81.683	75.1315	98.75
12	78.27	87.94	73.92	43.11	40.95	60.13	67.7632	75.1372	71.0834	78.1231	79.5088		12	95.96	97	41.83	75.89	100	77.59	58.46	85.71	40.95	44.09	36.34	48.91	55.96	75.13	49.3	67.7632	65.0963	57.2368	94.644	83.4916	71.4109	78.944	67.6671	56.128	70.7262	72.8418	88.0536	80.271	80.7576	73.3406	55.1926	88.0999	76.2814	83.5974	75.1315	98.75
12.5	88.97	87.72	68.92	43.21	40.95	52.74	67.2499	72.6325	69.8054	88.595	73.919		12.5	95.96	129.83	41.13	76.94	98.5	78.58	41.83	86.35	40.95	45.06	35.65	48.91	55.96	52.97	49.3	67.2499	67.6322	56.8664	70.7131	90.8171	71.5739	78.1921	61.3953	55.1926	70.0259	73.319	89.0943	115.941	78.2181	71.6256	56.128	86.2026	51.5908	100	72.6548	76.9376
13	90.05	88.7	68.83	44.47	43.81	52.76	68.804	81.509	63.7285	79.9957	69.2904		13	95.96	131.64	42.54	75.89	101.52	77.59	42.54	86.35	43.81	46.05	38.47	48.91	55.96	52.08	50.25	68.804	66.3562	56.8664	115.763	92.9882	72.1168	84.9638	52.033	55.1926	65.4108	68.7879	77.2183	78.6594	89.7504	71.5774	55.1926	77.6832	51.5908	81.683	72.6548	76.9376
13.5	77.93	87.72	68.59	52.18	43.81	52.16	58.3671	76.2081	69.4563	83.0542	75.6293		13.5	54.77	137.17	41.83	76.94	98.5	77.59	41.83	86.35	43.81	45.06	36.34	75.13	55.02	51.2	50.25	58.3671	93.4804	62.8656	51.2	97.9659	71.2018	80.535	54.4478	55.1926	70.422	66.8681	100.351	96.4728	78.2181	74.4717	53.353	75.2102	52.5766	100	73.8862	98.75
14	101.79	89.23	65.06	39.11	20.61	42.44	57.976	77.6874	67.1126	83.5845	69.3915		14	95.96	152.69	56.71	76.94	101.52	79.57	29.26	86.35	20.61	28.9	35.65	52.77	39.89	53.86	33.57	57.976	70.2332	63.3002	70.7131	98.4376	71.0359	92.4046	59.9579	55.1926	65.8575	66.9576	87.5975	97.4659	79.3338	73.9539	54.2676	54.926	51.5908	81.683	75.1315	98.75
14.5	92.54	88.47	68.14	38.52	40.95	55.39	57.1447	79.0882	63.058	72.8567	73.1152		14.5	70.71	165.06	41.83	76.94	100	77.59	41.13	85.71	40.95	28.17	38.47	48.91	57.87	74.01	34.3	57.1447	70.2332	62.445	70.7131	107.978	71.5739	91.586	49.6733	55.1926	66.0313	66.6661	77.7267	77.116	78.2181	63.2361	57.074	74.7214	52.5766	81.683	73.8862	98.75
15	64.23	89.23	68.8	46.56	43.81	47.5	50.0712	71.4646	58.5072	77.1353	72.3253		15	53.86	97	41.83	76.94	101.52	79.57	41.13	85.71	43.81	28.9	35.65	75.13	55.96	52.97	33.57	50.0712	65.0963	62.9314	37.0427	95.1748	71.0359	97.5065	41.1305	56.128	65.5353	62.4456	67.2964	77.3439	80.197	73.8652	57.074	53.9997	52.5766	118.419	73.8862	77.9964
[truncated: 32 more columns]
