# Supplementary material for: Proton-gated anion transport governs macropinosome shrinkage
Source: Nat Cell Biol. 2022 May 19;24(6):885–95. doi: 10.1038/s41556-022-00912-0 (PMC9203271; doi:10.1038/s41556-022-00912-0)
Supplement: Source Data Fig. 5 — Statistical source data. [file 41556_2022_912_MOESM12_ESM.xlsx]

## Sheet: Fig. 5
Fig. 5a
I515/I445
Time, min	WT			Tmem206-/-							low Cl-				low Na+
5	3.76	4.12	3.8	3.91	3.91	3.4	3.32	2.69	3.6	2.38	3.19	3.48	3.68	3.3	4.23	3.94	3.94	3.96	3.88
6	3.5	3.58	3.47	2.9	3.46	3.01	2.82	2.22	3.22	1.99	2.91	3.28	3.27	2.9	3.69	3.35	3.56	3.72	3.62
7	3.3	3.32	3.45	3.45	3.39	2.8	2.51	1.96	2.92	1.94	2.74	3.22	3.05	2.67	3.52	3.08	3.44	3.58	3.58
8	3.02	3.14	3.35	3.36	3.01	2.72	2.32	1.93	2.77	2.01	2.7	3.12	2.94	2.49	3.23	2.96	3.38	3.48	3.49
9	3.15	3.09	3.27	3.17	2.85	2.67	2.35	1.94	2.67	2.09	2.67	2.95	2.91	2.33	3.15	2.92	3.37	3.42	3.45
10	3.39	3.05	3.26	3.16	2.75	2.67	2.37	2.01	2.6	2.18	2.65	2.85	2.86	2.25	3.14	3.02	3.38	3.37	3.43
11	3.56	3.11	3.34	3.28	2.64	2.81	2.5	2.09	2.49	2.26	2.63	2.76	2.83	2.24	3.21	2.99	3.37	3.37	3.44
12	3.72	3.28	3.32	3.17	2.4	2.87	2.41	2.25	2.47	2.42	2.56	2.76	2.9	2.31	3.26	3.04	3.42	3.35	3.46
13	3.63	3.4	3.43	3.22	2.37	2.96	2.44	2.45	2.45	2.54	2.52	3.22	2.92	2.36	3.44	3.01	3.44	3.33	3.47
14	4	3.42	3.45	3.16	2.65	3.12	2.51	2.56	2.46	2.7	2.59	2.85	3.01	2.43	3.51	3.14	3.5	3.37	3.5
15	4.21	3.59	3.46	3.06	2.5	3.23	2.53	2.69	2.45	2.79	2.55	2.91	3.06	2.52	3.62	3.2	3.56	3.4	3.54
16	5.09	4.91	4.65	4.74	4.93	4.92	4.3	4.54	4.32	4.23	3.66	4.64	4.67	4.42	4.99	4.52	4.51	4.63	4.59
Fig. 5b
Volume, %
Time, min	WT				WT + 20mM NH4Cl
5	100	100	100	100	100	100	100	100
6	75.6	72.91	80.3	98.42	101.85	100.43	95.7	99.73
7	54.55	47.87	57.47	90.98	97.94	97.61	93.23	96.27
8	43.57	35.13	43.7	75	92.74	95.48	91.75	95.03
9	35.31	29.11	36.51	64.03	91.08	92.42	88.53	90.07
10	33.07	25.29	32.89	52.19	88.14	90.2	85.56	89.11
11	28.94	24.12	30.06	42.23	85.68	86.28	80.89	86.14
12	26.31	21	26.76	34.73	85.48	86.04	76.63	86.78
13	24.8	18.65	26.39	31.15	84.43	83.92	74.02	82.98
14	23.65	17.15	23.58	27.11	82.65	81.71	72.72	82.88
15	23.1	16.48	23.09	25.39	82.53	80.04	69.62	78.71
Fig. 5c
Fluorescence intensity, %
Time, min	WT				WT + 20mM NH4Cl
5	100	100	100	100	100	100	100	100
6	117.22	120.24	119.13	106.58	97.7	101.06	96.68	98.43
7	147.24	157.35	140.63	124.5	98.75	102.99	93.94	101.37
8	172.1	187.47	163.04	142.96	99.18	103.97	92.96	103.32
9	185.56	199.17	174.81	165.68	98.95	103.92	92.36	104.29
10	195.46	202.28	179.67	187.29	98.23	102.92	90.81	104.84
11	199.94	198.37	179.87	199.86	97.49	101.92	90.36	104.26
12	199.06	192.29	176.21	210.4	96.84	100.83	89.88	103.98
13	196.61	184.8	171.55	213.24	95.38	99.31	89.6	105.09
14	191.02	173.22	165.64	218.54	93.58	98.3	88.9	103.85
15	182.72	163.52	161.89	217.54	92.79	97.71	87.54	104.31
Fig. 5d
I515/I445
Time, min	WT				WT + BafA				Tmem206-/- + DMSO			Tmem206-/- + BafA
5	3.6	3.19	3.28	3.73	4.28	3.66	3.45	3.5	2.73	2.97	3.43	3.08	3.61	3.55	3.19
6	3.09	2.66	2.84	3.46	3.94	3.48	3.18	3.37	2.26	2.35	2.83	2.71	3.24	3.11	2.95
7	3.01	2.52	2.72	3.38	3.84	3.49	3.19	3.46	2.12	2.19	2.75	2.74	3.22	3	2.97
8	2.88	2.65	2.69	3.31	3.77	3.63	3.26	3.52	2.02	2.18	2.7	2.86	3.2	3	3.06
9	2.81	2.59	2.7	3.32	3.83	3.79	3.34	3.61	1.99	2.19	2.51	3.01	3.35	3.04	3.15
10	2.82	2.65	2.78	3.35	3.96	4.01	3.44	3.59	2.01	2.21	2.49	3.1	3.51	3.11	3.29
11	2.96	2.8	2.84	3.43	4.06	4.13	3.55	3.73	2.09	2.32	2.5	3.18	3.63	3.22	3.36
12	3.05	2.89	3	3.53	4.17	4.33	3.65	3.73	2.22	2.45	2.62	3.38	3.75	3.34	3.48
13	3.22	3.03	3.17	3.6	4.24	4.43	3.75	3.71	2.35	2.55	2.72	3.5	3.91	3.46	3.59
14	3.31	3.17	3.26	3.69	4.31	4.45	3.82	3.83	2.5	2.68	2.66	3.67	4.02	3.55	3.71
15	3.5	3.32	3.39	3.74	4.32	4.54	3.88	3.94	2.72	2.88	2.82	3.69	4.12	3.67	3.81
16	4.67	4.53	4.45	4.8	4.63	4.88	4.32	3.86	4.48	4.24	4.4	4.35	4.66	4.46	4.76
Fig. 5e
I515/I445
Time, min	high Cl- + BafA			high Cl-			low Cl- + BafA			low Cl-
5	3.39	3.08	3.43	2.84	2.6	3.08	4.09	3.91	4.02	3.26	3.26	3.09
6	3.08	2.89	3.07	2.54	2.25	2.7	3.77	3.37	3.42	2.9	2.78	2.64
7	3.1	2.98	3.04	2.5	2.22	2.6	3.74	3.24	3.23	2.85	2.67	2.51
8	3.18	3.09	3.07	2.44	2.19	2.53	3.76	3.22	3.19	2.87	2.62	2.42
9	3.29	3.25	3.15	2.47	2.18	2.52	3.81	3.31	3.26	2.9	2.57	2.37
10	3.37	3.39	3.25	2.53	2.28	2.59	3.87	3.36	3.35	2.95	2.5	2.35
11	3.5	3.54	3.34	2.6	2.36	2.58	3.94	3.43	3.44	3	2.5	2.38
12	3.6	3.7	3.44	2.68	2.5	2.6	3.96	3.5	3.55	3.07	2.52	2.4
13	3.67	3.86	3.52	2.74	2.61	2.62	3.99	3.59	3.64	3.12	2.55	2.43
14	3.76	3.95	3.59	2.87	2.76	2.71	4	3.63	3.73	3.17	2.68	2.48
15	3.83	4.05	3.69	2.96	2.9	2.73	4.01	3.66	3.78	3.25	2.62	2.53
16	4.66	4.61	4.4	4.47	4.64	4.31	4.23	4.17	4.34	4.52	4.25	4.32
Fig. 5f
Volume, %
Time, min	WT							WT + BafA								Tmem206-/-			Tmem206-/- + BafA			Clc5-/-					Clc5-/- + BafA
5	100	100	100	100	100	100	100	100	100	100	100	100	100	100	100	100	100	100	100	100	100	100	100	100	100	100	100	100	100	100	100
6	76.86	97.91	84.25	80.75	77.33	74.99	77.99	93.21	98.15	87.89	72.12	91.33	88.86	76.31	87.19	96.59	97.53	96.55	92.03	97.94	98.53	97.41	74.47	82.17	94.02	83.15	103.31	76.53	89.43	85.34	75.46
7	54.81	96.76	65.14	67.22	58.31	56.8	62.45	77.52	84.44	77.44	51.21	81.96	69.69	66.1	71.71	94.65	89.68	93.53	87.68	86.86	94.38	76.94	53.79	62.92	75.25	58.81	97.72	59.32	70.86	71.23	56.28
8	42.04	74.3	52.81	51.53	43.59	39.19	49.75	67.71	75.26	75.53	47.12	66.67	55.81	54.96	62.52	90.51	88.44	88.82	82.16	79.02	90	61.66	44.4	46.3	56.31	40.55	84.98	51.32	56	58.4	45.41
9	33.83	63.73	47.55	42.65	37.31	31.89	44.65	59.77	59.81	69.07	39.87	58.51	46.59	50.84	52.3	82.16	82.06	80.83	76	73.67	85.08	49.87	40.09	35.13	44.75	33.31	75.58	47.5	49.29	48.91	39.21
10	29.58	54.18	38.59	36.46	31.69	26.02	35.74	53.01	54.4	54.44	39.38	47.86	40.96	45.06	44.03	82.11	77.64	78.65	74.54	64.61	77.37	38.61	35.38	31.02	36.7	26.98	63.76	43.07	43.43	42.45	36
11	26.87	44.24	33.75	30.46	28.59	22.26	31.83	46.12	48.16	49.75	35.77	43.28	37.01	40.3	39.29	71.39	70.93	73.26	62.65	61.38	74.86	34.47	31.09	27.3	34.51	24.87	62.63	40.28	39.73	38.8	32.96
12	24.01	34.09	29.19	29.64	26.95	20.11	30.07	41.79	41.11	42.24	32.47	39.85	34.04	40.84	38.12	68.16	67.63	65.07	57.6	51.9	68.48	30.38	30.5	25.45	33.97	22.08	54.03	35.07	37.45	34.6	31.28
13	21.91	32.11	27.35	26.05	24.36	18.39	27.52	35.83	38.84	36.12	27.69	34.02	31.59	38.73	31.96	59.67	57.45	62.22	50.5	50.59	64.05	28.56	27.3	20.96	33.49	19.59	47.8	33.88	34.71	32.14	27.89
14	20.05	24.15	23.9	23.24	21.81	16.87	27.65	32.49	36.72	36.19	29.33	29.59	26.74	34.98	29.03	53.47	51.88	58.08	49.17	46.86	59.39	25.15	25.07	21.19	28.42	18.77	45.15	32.69	30.96	30	26.52
15	18.26	21.12	21.33	22.35	20.79	15.44	24.74	29.01	32.36	32.07	26.43	25.11	25.57	35.11	29.45	47.39	48.71	61.01	45.03	45.94	55.98	22.27	24.56	20.79	24.9	16.91	40.16	30.88	30.25	30.07	24.24
Fig. 5g
Fluorescence intensity, %
Time, min	WT							WT + BafA								Tmem206-/-			Tmem206-/- + BafA			Clc5-/-					Clc5-/- + BafA
5	100	100	100	100	100	100	100	100	100	100	100	100	100	100	100	100	100	100	100	100	100	100	100	100	100	100	100	100	100	100	100
6	116.27	107.83	110.31	116.31	121.48	117.03	114.88	104.93	105.21	106.14	115.2	113.22	109.75	124.7	111	97.63	98.34	101.11	101.6	103.21	100.74	104.63	115.17	113.78	101.58	111.38	103.18	123	108.82	108.42	124.3
7	138.4	120.43	124.92	136.11	150.96	143.69	132.19	118.3	113.73	109.23	141.04	123.26	122.08	134.43	123.6	98.95	99.96	102.9	106.01	105.69	101.73	118.44	144.09	140.22	122.96	140.25	108.61	142.61	124.16	124.53	148.93
8	158.48	134.7	141.94	155.66	172.39	172.04	151.75	131.43	127.18	114.96	149.67	132.96	135.65	148.26	137.12	99.67	101.95	105.13	109.62	109.83	104.46	139.32	166.82	166.34	145.29	171.5	117.55	157.56	142.41	140.05	164.6
9	169.11	147.25	154.16	170.01	188.05	194	163.28	142.14	134.62	119.29	151.92	134.28	142.03	154.12	149.61	101.12	103.77	107.68	111.83	110.74	107.06	161.54	177.36	184.06	164.04	192.42	124.76	161.34	149.54	148.33	169.67
10	176.78	154.49	160.98	181.03	192.13	202.63	174.41	146.82	142.64	123.54	148.64	136.69	139.25	155.69	157.23	102.24	105.17	110.21	113.55	112.44	108.8	173.74	182.91	189.84	171.58	203.2	132.6	159.08	151.48	152.48	171.68
11	157.24	158.21	166.57	188	192.31	201.2	180.92	146.54	144.52	123.68	149.26	136.71	135.03	153.81	157.78	103.53	107.81	112.22	115.54	111.87	109.58	172.1	180.91	190.15	173.11	211.32	135.54	156.57	152.48	152.52	169.4
12	169.81	153.54	168.89	186.03	189.3	196.79	184.36	146.66	146.68	127.05	147.68	131.99	127.17	149.43	158.24	105.11	109.89	114.49	115.42	113.08	110.84	179.23	175.82	190.03	164.83	214.26	136.48	154.69	151.68	150.41	161.36
13	164.08	157.27	170.96	186.59	184.27	189.87	185.75	143.7	142.83	128.51	140.33	130.67	124.72	145.71	154.98	102.63	112.23	117.43	115.71	114.08	111.7	168.96	167.95	185.97	159.86	213.33	134.49	150.85	148.62	145.61	153.02
14	160.54	147.25	171.29	181.6	175.15	176.18	185.05	138.32	136.2	128.75	137.37	124.95	118.26	141.43	148.7	104.11	114.18	118.59	116.08	112.35	112.41	156.35	167.81	181.77	145.83	204.24	131.67	147.05	147.65	141.34	141.49
15	155.15	139.07	165.27	170.65	165.58	166.67	184.2	130.49	132.93	126.37	135.54	124.27	111.19	135.61	143.23	103.25	116.32	119.24	112.47	111.45	112.4	150.15	155.39	176.67	142.03	192.98	127.23	145.65	142.97	135.05	136.29
Fig. 5h
I515/I445
Time, min	WT				WT + BafA				Clcn5-/-						Clcn5-/- + BafA
5	3.73	3.48	3.77	3.61	3.5	3.94	4.12	4.05	3.53	3.66	3.46	3.7	3.88	3.73	4.02	3.8	3.81	3.73	3.96	4
6	3.46	3.17	3.52	3.4	3.37	3.72	3.79	3.82	3.25	3.16	3.1	3.26	3.51	3.4	3.74	3.59	3.59	3.61	3.79	3.81
7	3.38	3.13	3.47	3.3	3.46	3.7	3.77	3.77	3.15	3.03	3	3.1	3.49	3.35	3.68	3.64	3.62	3.57	3.8	3.76
8	3.31	3.17	3.46	3.27	3.52	3.8	3.79	3.81	3.03	3.07	2.96	3.04	3.51	3.32	3.63	3.67	3.63	3.66	3.84	3.84
9	3.32	3.25	3.48	3.26	3.61	3.88	3.9	3.86	2.95	3.02	3	3.12	3.52	3.33	3.68	3.79	3.74	3.73	3.92	3.92
10	3.35	3.32	3.53	3.29	3.59	4	4.01	3.96	2.92	3.09	3.06	3.17	3.54	3.35	3.74	3.87	3.85	3.87	3.98	3.99
11	3.43	3.41	3.58	3.34	3.73	4.07	4.1	4.03	2.88	3.18	3.18	3.27	3.57	3.38	3.79	4.01	3.94	3.94	4.08	4.08
12	3.53	3.52	3.63	3.39	3.73	4.18	4.19	4.09	2.94	3.28	3.3	3.39	3.61	3.44	3.83	4.08	3.97	4.02	4.16	4.13
13	3.6	3.61	3.69	3.44	3.71	4.24	4.23	4.13	3.01	3.41	3.37	3.55	3.68	3.51	3.93	4.17	4.03	4.08	4.18	4.21
14	3.69	3.69	3.73	3.49	3.83	4.3	4.26	4.19	3.1	3.5	3.51	3.66	3.71	3.54	3.99	4.21	4.1	4.12	4.25	4.21
15	3.74	3.75	3.78	3.54	3.94	4.33	4.29	4.23	3.26	3.63	3.55	3.75	3.73	3.58	4.08	4.21	4.12	4.23	4.24	4.23
16	4.8	4.76	4.74	4.45	3.86	4.62	4.71	4.55	4.6	4.7	4.68	4.81	4.65	4.64	4.69	4.51	4.54	4.68	4.65	4.55
Fig. 5j		Fig. 5k
TMEM206/ClC-5		TMEM206/ClC-5
0.29		0.11
0.32		0.575
0.083333		0.406667
0.348		0.336667
0.515		0.663333
0.035		0.474
0.663333		0.63
0.51		-0.04
0.5		0.29
0.663333		0.03
0.5175		-0.185
0.37		0.143333
0.566		0.51
-0.25		-0.28
-0.42		-0.16
0.18		-0.14
0.45
0.07
0.17
-0.56
-0.01
-0.45
0.27
0.27
-0.07
