# Supplementary material for: Proton-gated anion transport governs macropinosome shrinkage
Source: Nat Cell Biol. 2022 May 19;24(6):885–95. doi: 10.1038/s41556-022-00912-0 (PMC9203271; doi:10.1038/s41556-022-00912-0)
Supplement: Source Data Fig. 6 — Statistical source data. [file 41556_2022_912_MOESM13_ESM.xlsx]

## Sheet: Fig. 6
Fig. 6c			Fig. 6d			Fig. 6e
ClC-5/Rab5	ClC-5/Rab7		ClC-5/Rab5	ClC-5/Rab7		TMEM206/ClC-5
0.0866667	0.43		0.6	0.02		0.48
0.135	-0.12		0.315	0.231667		0.56
-0.00666667	-0.04		0.27	0.45		0.51
0.396667	-0.19		0.3825	0.4275		0.55
0.42	0.06		0.403333	0.06		0.56
-0.06	-0.2		0.55	-0.13		0.48
0.09	0.13		0.32	-0.16		0.36
0.45	-0.4		0.57	0.28		0.37
0.5	0.31		0.146667	0.09		0.64
-0.1	0.38		0.146667	0.19		0.32
0.203333	-0.16		0.2125	0.68		0.38
0.275	0.11		0.42	0.205		0.55
0.35	0.11		-0.26	0.51		0.43
-0.0766667	-0.05		0.435	0.15		0.57
0.32	0.23		-0.025	0.283333		0.39
0.46	0.335		-0.15333			0.38
0.34	0.36		0.21			0.46
0.255	0.42					0.33
0.125	-0.25					0.39
0.16	0.145					0.42
0.09	0.325					0.48
-0.085						0.33
-0.23						0.41
-0.07						0.41
-0.29						0.32
-0.15						0.66
0.45						0.55
-0.145						0.56
0.31						0.44
-0.2
-0.22
