# Supplementary material for: Proton-gated anion transport governs macropinosome shrinkage
Source: Nat Cell Biol. 2022 May 19;24(6):885–95. doi: 10.1038/s41556-022-00912-0 (PMC9203271; doi:10.1038/s41556-022-00912-0)
Supplement: Source Data Fig. 7 — Statistical source data. [file 41556_2022_912_MOESM14_ESM.xlsx]

## Sheet: Fig. 7
Fig. 7b
Volume, %
WT	Tmem206-/-	Clcn2-/-	Clcn3-/-	Clcn4-/-	Clcn5-/-	Clcn7-/-	Lrrc8a-/-	DMSO	BafA
31.3241	80.1082	23.36	22.16	17.43	24.36	17.38	20.7	18.26	29.01
15.3939	41.0687	18.0106	16.0071	17.76	23.86	26.96	25.74	21.12	32.36
23.6482	58.8879	17.67	20.35	19.85	20.43	16.47	21.94	21.33	32.07
20.77	49.3385				19.75		17.06	22.35	26.43
20.6621	40.7157				20.37			20.79	25.11
20.4823	55.7899							15.44	25.57
21.06	49.52							24.74	35.11
15.26	41.22								29.45
29.4	51.14
23.73	39.92
19.61	51.93
18.41
23.2809
18.74
27.01
23.89
17.74
23.3
17.04
Fig. 7c plotted data (average across mice)											Fig. 7c data for statistics (cells)
	Volume, %											Volume, %
Time, min	WT nt			Tmem206-/- nt			Tmem206-/- + TMEM206(R87C)				Time, min	WT non-transfected									ASOR KO R87C														Tmem206-/- nt
5	100	100	100	100	100	100	100	100	100		5	100	100	100	100	100	100	100	100	100	100	100	100	100	100	100	100	100	100	100	100	100	100	100	100	100	100	100	100	100	100	100	100
5.5	98.8428	77.0919	94.0717	100	95.0209	93.0073	75.1	76.73	85.74		5.5	101.389	96.2967	77.0919	85.0624	87.8506	101.424	119.718	80.7369	89.6382	62.73	77.59	61.16	98.92	54.44	75.74	100	71.44	70.37	100	92.56	85.6	94.64	85.57	100	95.0275	98.2405	91.7946	97.9628	81.6283	91.7607	105.411	88.2734
6	78.7181	56.6556	82.8828	98.3934	79.3379	89.9878	49.48	44.97	69.73		6	78.2908	79.1453	56.6556	83.7229	64.6353	88.2755	105.801	79.7981	75.0641	33.22	60.46	42.27	61.96	36.64	44.16	54.1	72.65	49.11	75.13	90.37	61.32	72.9	66.63	98.3934	94.1063	69.305	74.6022	84.6612	81.2296	89.4411	108.233	86.3747
6.5	71.2264	50.3141	70.3397	99.7384	69.0175	78.5983	39.28	31.35	59.3		6.5	78.2908	64.1619	50.3141	71.0927	64.6932	77.78	78.4737	64.1215	65.8772	32.67	46.05	42.27	36.13	24.28	32.09	37.67	49.85	50.05	52.97	82.06	52.66	71.8	55.7	99.7384	88.0592	45.115	73.8783	84.0232	73.7567	64.6755	96.3289	74.207
7	53.1963	49.8758	61.6809	101.108	63.1721	78.3381	27.41	29.2	51.28		7	55.1926	51.2	49.8758	61.4125	60.4732	67.8888	70.4747	63.3166	46.5197	22.37	32.46	28.99	25.81	25.37	21.6	40.64	48.91	51.01	52.08	55.29	54.72	54.77	42.19	101.108	85.4661	35.4842	68.5662	84.6612	58.0749	65.0753	95.6057	88.2734
7.5	48.3766	43.476	53.9024	101.531	62.0878	80.7343	24.25	24.78	48.96		7.5	56.128	40.6252	43.476	49.7735	57.4149	54.2194	58.1345	63.3166	40.5554	22.37	32.46	23.48	18.71	15.07	21.6	37.67	49.85	51.98	53.86	43.57	44.87	54.77	43.81	101.531	82.5309	26.9608	76.7718	83.3932	73.5246	68.1556	103.784	74.8135
8	35.3272	38.28	50.5131	101.108	61.6773	81.4089	20.69	21.11	40.17		8	38.6004	32.054	38.28	59.2704	55.8168	43.3923	59.2656	50.6455	34.688	22.37	22.27	19.39	18.71	15.07	23.3	24.96	48.91	33.35	37.75	38.47	44.87	35.65	42.19	101.108	80.9417	27.3318	76.7582	93.1689	73.97	68.9687	96.7298	74.207
8.5	38.9926	38.9306	43.4267	101.108	59.6984	75.9708	19.04	20.54	38.79		8.5	37.8721	40.1131	38.9306	51.2	51.3743	35.9302	56.671	36.9206	28.4639	14.82	23.58	19.39	18.36	15.07	21.6	24.96	29.63	31.92	52.97	38.47	53.29	23.62	41.66	101.108	87.0447	26.2289	65.8217	83.8193	66.0442	59.0906	95.5551	75.3447
9	30.421	33.23	35.5861	101.108	59.5817	74.619	17.11	21.11	35.85		9	37.1531	23.6889	33.23	34.3	43.0197	34.3151	48.7521	26.8246	26.305	15.15	14.48	20.44	18.36	15.07	23.3	24.96	32.41	31.92	37.04	40.43	52.27	23.62	33.29	101.108	80.8868	27.3318	70.5264	83.8193	73.97	51.6935	90.0048	73.6073
9.5	31.5135	33.8859	35.1876	101.531	56.8798	71.0891	17.3	19.08	32.95		9.5	39.338	23.6889	33.8859	42.1875	37.8215	33.3381	46.874	25.9305	24.9741	15.15	15.79	19.21	19.06	15.07	14.95	27.23	32.41	20.85	37.04	30.09	52.87	23.62	33.74	101.531	80.2968	19.6245	70.7181	83.8193	64.9305	52.0043	79.3466	75.3447
10	25.6339	32.8865	33.4595	100.688	55.0114	70.0244	16.76	18.38	34.14		10	26.8538	24.4141	32.8865	40.5224	37.4833	30.7122	49.2071	18.4065	24.4255	14.82	14.48	19.39	18.36	15.86	14.31	24.96	32.41	34.82	36.34	26.01	52.05	23.62	33.74	100.688	78.4056	20.5348	66.0938	84.4492	57.7615	47.4336	85.1331	75.3447
10.5	25.0666	31.9384	31.6772	109.079	52.4239	70.0439	15.66	19.24	26.26		10.5	25.7192	24.4141	31.9384	34.3	38.3601	25.7446	47.225	19.119	25.3147	14.82	14.8	20.26	12.77	15.86	14.63	27.23	20.11	19.81	36.34	25.83	34.21	23.62	23.86	109.079	75.44	20.5348	61.297	83.8193	58.0864	47.1228	85.8465	75.3447
11	24.6304	33.7864	29.6908	100.688	49.8767	70.2435	14.35	15.46	25.57		11	26.2824	22.9783	33.7864	34.3	38.5779	25.4741	41.6619	18.7605	19.3705	14.82	15.79	14.81	11.97	16.27	14.63	15.49	20.11	20.85	35.65	19.59	34.21	23.62	24.97	100.688	68.8166	19.3272	61.4863	85.5379	58.0864	47.1228	85.1256	75.3447
11.5	24.5255	29.4742	28.4476	101.108	49.473	68.9839	13.36	15.46	29.64		11.5	25.7192	23.3318	29.4742	40.5224	30.4898	20.5509	41.1064	19.119	18.8971	16.17	8.98	16.07	12.23	16.27	14.63	15.49	32.41	19.81	35.65	27.69	42.08	25.22	24.6	101.108	65.9053	20.5348	61.9789	97.9628	57.7546	42.1135	72.275	74.8135
12	21.2075	32.1621	28.3331	99.0628	54.3037	61.291	15.48	19.13	27.11		12	24.6171	17.7979	32.1621	31.4432	34.3155	18.6799	40.6565	25.9305	18.973	16.17	14.48	19.03	12.23	15.86	14.31	27.23	20.11	20.32	38.47	19.95	48.37	24.68	17.87	99.0628	71.9379	25.868	65.1051	73.3765	51.2725	41.7046	76.1733	63.9282
12.5	21.2075	33.6869	27.6151	106.83	48.795	63.7536	15.39	17.52	28.49		12.5	24.6171	17.7979	33.6869	32.8509	35.0626	17.3006	42.0216	19.482	18.973	16.17	14.48	19.21	11.71	15.46	21.6	15.49	20.11	19.81	38.47	22.7	54.72	25.77	17.87	106.83	66.4731	20.5348	59.3769	83.3932	58.5393	41.7046	70.1872	64.9436
13	20.7699	25.5662	27.6955	98.3934	50.0405	64.1224	15.83	17.65	28.45		13	24.6171	16.9227	25.5662	32.8509	33.1722	20.6234	42.5771	19.119	17.8302	16.17	15.79	18.86	12.5	15.86	21.6	15.49	20.11	20.32	38.47	22.7	53.29	25.77	18.48	98.3934	65.0797	25.868	59.1738	78.3085	64.1605	42.0627	71.5629	64.5173
13.5	20.9141	28.1239	23.3161	86.2633	50.1032	62.459	15.67	18.35	27.54		13.5	24.6171	17.2112	28.1239	26.5228	28.4077	15.2339	40.2116	12.7737	16.7466	16.17	9.46	19.03	18.01	16.27	23.3	15.49	32.41	19.81	38.47	16.59	52.87	15.04	17.57	86.2633	64.7581	32.8888	52.6626	85.9617	58.5393	42.0627	72.3506	53.381
14	18.2136	31.2333	24.1548	77.7623	48.69	64.9443	14.29	17.65	26.04		14	24.6171	11.81	31.2333	27.4625	32.9926	16.8152	33.3115	18.7605	15.5868	16.17	9.46	19.03	12.5	15.86	21.6	15.49	20.11	19.81	35.65	16.46	53.29	24.68	12.26	77.7623	66.345	25.868	53.857	86.3877	64.8937	42.2464	67.8291	63.3645
14.5	21.1784	37.5929	23.7721	77.7623	40.8784	63.5549	14	17.65	23.97		14.5	25.7192	16.6375	37.5929	32.8509	32.8153	15.2339	32.9573	13.0514	15.7237	9.2	15.79	19.03	11.97	15.86	21.6	15.49	20.11	19.81	23.62	16.46	54.72	15.83	17.28	77.7623	56.4475	14.9699	51.2178	85.5379	63.795	42.2464	72.8143	53.381
15	15.9565	31.7341	22.0489	86.8147	42.8727	63.5419	15.66	18.35	26.41		15	15.2755	16.6375	31.7341	20.5379	28.599	15.0176	33.5911	19.482	15.0659	14.82	15.79	20.08	11.97	16.27	23.3	15.49	20.11	19.81	35.65	22.84	50.84	23.62	12.03	86.8147	51.9881	25.868	50.7619	83.8193	64.1605	42.842	63.9641	62.9236
Fig. 7d					Fig. 7d statistics
cntr		C5a			cntr	C5a	One sample t test comparing these values to hypothetical value of 1
WT	Tmem206-/-	WT	Tmem206-/-		WT/Tmem206-/-	WT/Tmem206-/-
2.00583	3.16437	7.67498	5.17625		0.63388	1.48273
4.30753	4.18943	7.28234	6.45359		1.02819	1.12842
4.85286	5.5283	6.94344	5.90384		0.87782	1.17609
9.06368	7.23081	17.2526	11.2339		1.25348	1.53576
9.00817	11.1222	12.5768	11.0148		0.809925	1.14181
8.35727	8.17797	15.7094	13.3365		1.02193	1.17793
8.75771	8.31933	12.2319	13.6383		1.05269	0.896882
5.95389	7.25485	18.7649	15.9308		0.820678	1.1779
8.0905	6.17621	13.5384	16.8023		1.30994	0.805744
6.32393	3.09603	7.56139	9.17043		2.04259	0.824541
7.16314	3.64573	13.9743	10.5092		1.9648	1.32972
4.59375	7.51804	9.76277	9.19221		0.61103	1.06207
7.11941	4.56935	14.2895	10.1338		1.55808	1.41008
Fig. 7e
WT sgRNA1	Tmem206-/-sgRNA1		WT sgRNA2	Tmem206-/-sgRNA2
0.964119	1.73629		1.24121	2.41006
0.994487	1.51852		1.19378	2.09544
1.00535	1.40678		1.7301	3.1971
			1.08021	1.70799
			1.19094	1.27861
			1.42148	1.49172
