# Supplementary material for: Proton-gated anion transport governs macropinosome shrinkage
Source: Nat Cell Biol. 2022 May 19;24(6):885–95. doi: 10.1038/s41556-022-00912-0 (PMC9203271; doi:10.1038/s41556-022-00912-0)
Supplement: Source Data Extended Data Fig. 2 — Statistical source data. [file 41556_2022_912_MOESM16_ESM.xlsx]

## Sheet: Extended Fig. 2
Extended Data Figure 2a			Extended Data Figure 2c
TMEM206/Rab5	TMEM206/Rab7		ClC-7/Rab7
0.49	-0.14		0.57
0.62	-0.46		0.49
0.5	-0.26		0.67
0.4	0.13		0.66
0.45	-0.1		0.51
0.49	-0.05		0.46
0.5	-0.11		0.56
0.43	0.42		0.31
0.4	0.3		0.07
0.48	0.43		0.24
0.44	0.22		0.49
0.34	0.31		0.43
0.33	0.31		0.11
0.53	0.34		0.41
0.48	0.42		0.33
0.55	0.28		0.37
0.42	0.25		0.41
0.61	0.35		0.26
0.48	0.33		0.49
	0.33		0.36
	0.36		0.09
	0.41		0.48
	0.41		0.35
	0.29		0.52
	0.47		0.32
	0.32		0.46
	0.33
