# Supplementary material for: Proton-gated anion transport governs macropinosome shrinkage
Source: Nat Cell Biol. 2022 May 19;24(6):885–95. doi: 10.1038/s41556-022-00912-0 (PMC9203271; doi:10.1038/s41556-022-00912-0)
Supplement: Source Data Extended Data Fig. 5 — Statistical source data. [file 41556_2022_912_MOESM19_ESM.xlsx]

## Sheet: Extended Data Fig. 5
Extended Data Figure 5a
	Volume, %										Fluorescence intensity, %
Time, min	WT				Clcn2-/-			Clcn3-/-			WT				Clcn2-/-			Clcn3-/-
5	100	100	100	100	100	100	100	100	100	100	100	100	100	100	100	100	100	100	100	100
6	69.46	74.3101	73.1605	89.15	83.28	76.2242	73.29	73.21	91.3144	68.16	123.08	119.583	118.299	102.33	107.02	109.858	124.83	116.92	102.789	108.18
7	52.48	55.5927	51.0614	72.49	64.85	55.4612	53.34	56.08	70.6765	49.3	149.05	141.208	136.439	119.86	124.85	130.321	147.83	140.11	120.497	120.73
8	45.47	44.0999	47.3173	53.89	48.93	45.3469	36.59	47.56	52.6338	36.86	172.92	162.554	140.721	136.18	145.36	149.708	167.78	155.64	138.186	133.24
9	36.43	34.3041	43.7955	43.05	42.3	35.5179	31.14	41.21	41.0623	37.05	183.04	171.446	149.521	141.72	156.59	162.305	175.69	162.88	155.376	136.12
10	31.82	34.6055	37.9368	35.71	35.6	32.8428	30.11	36.31	32.7073	28	190.32	174.592	149.783	148.68	164.03	165.687	172.79	164.65	161.048	131.62
11	27.79	29.0238	33.3255	28.48	30.91	26.3071	23.67	30.02	28.5214	23.09	187.88	180.875	149.315	149.07	169.12	165.469	166.08	161.58	160.978	126.21
12	24.86	25.4208	27.4623	26.05	28.61	23.6444	21.81	29.04	22.8279	22.95	186.54	177.102	146.588	150.17	168.4	165.275	171.24	160.71	156.563	122.98
13	22.72	22.6072	30.0984	24.06	26.14	21.4416	20.76	26.52	19.2626	22.91	183.36	170.367	140.497	145.06	167.31	163.335	162.15	157.54	150.464	112.4
14	21.89	22.4351	22.6486	23	24.01	19.0316	18.34	23.96	16.7948	19.8	174.33	154.071	131.918	138.55	163.04	160.015	162.74	156.5	147.941	113.06
15	20.77	20.6621	20.4823	21.06	23.36	18.0106	17.67	22.16	16.0071	20.35	169.55	138.288	126.677	134.62	160.47	154.768	152.11	155.46	144.725	108.98
Extended Data Figure 5b
	Volume, %						Fluorescence intensity, %
Time, min	WT			Clcn4-/-			WT			Clcn4-/-
5	100	100	100	100	100	100	100	100	100	100	100	100
6	75.71	91.84	77.29	77.61	76.27	74.11	116.04	109.04	126.82	120.64	119.8	126.92
7	56.41	79.29	54.92	57.17	51.45	54.94	140.45	125.04	174.46	151.49	152.83	163.84
8	43.64	66.55	37.36	42.68	38.75	42.37	168.69	148.31	217.11	176.44	184.52	202.04
9	32.46	56.4	31.25	34.56	31.1	30.64	192.41	174.75	229.58	191.35	209.69	219.85
10	26.98	44.23	27.78	29.49	26.95	28.28	202.63	193.3	237.53	205.63	223.46	229.49
11	24.61	38.87	25.13	24.42	23.47	26.18	209.55	207.58	244.5	206.51	235.96	235.1
12	20.26	34.08	21.26	22.75	22.82	23.87	216.76	218	248.48	219.12	231.66	230.38
13	19.79	28.94	18.84	21.4	20.56	22.13	208	227.67	244.13	220.56	237.02	224.18
14	17.77	26.34	16.88	18.7	18.44	20.1	202.28	226.45	236.28	211.64	232.66	223.01
15	17.74	23.3	17.04	17.43	17.76	19.85	192.04	222.68	222.36	202.57	224.96	220.62
Extended Data Figure 5c
	Volume, %								Fluorescence intensity, %
Time, min	WT			Clcn5-/-					WT			Clcn5-/-
5	100	100	100	100	100	100	100	100	100	100	100	100	100	100	100	100
6	82.27	91.2	87.79	102.18	90.94	85.94	84.85	86.39	119.28	108.97	115.54	103.96	108.11	116.77	112.29	109.57
7	57.76	80.12	83.65	94.19	78.33	64.43	67.91	69.87	152.08	126.59	134.65	109.43	120.55	143.13	137.12	128.12
8	41.95	69.65	73.92	81.7	64.71	49.25	52.15	54.99	179.73	145.14	154.79	122.44	137.02	173.16	163.06	154.83
9	30.23	57.45	55.07	67.04	54.19	41.34	40.26	43.81	200.03	164.23	173.28	136.63	149.01	195.89	182.67	169.57
10	26.64	50.49	47.54	54.94	43.99	35.16	35.64	35.81	211.67	174.89	186.87	146.08	160.7	207.08	194.84	181.47
11	24.17	41.46	37.28	44.7	37.96	30.71	28.32	32.33	208.93	181.19	187.68	154.26	166.83	211.34	200.91	187.55
12	19.5	36.78	32.05	36.77	33.63	27.25	26.11	29.09	204.92	187.3	188.33	156.36	167.44	214.52	199.29	188.35
13	16.89	32.75	27.48	32.09	28.18	25.11	23.35	25.44	196.22	191.44	186.71	159.16	163.53	213.12	197.54	185.49
14	15.08	28.99	25.61	27.18	25.92	23.1	22	22.78	178.1	190.38	178.62	155.51	154.95	208.39	196.4	181.25
15	15.26	27.01	23.89	24.36	23.86	20.43	19.75	20.37	165.72	187.58	170.67	150.71	145.59	199.94	192.5	174.82
Extended Data Figure 5d
	Volume, %						Fluorescence intensity, %
Time, min	WT			Cx3cr1-CreERT2; Clcn7lox/lox			WT			Cx3cr1-CreERT2; Clcn7lox/lox
5	100	100	100	100	100	100	100	100	100	100	100	100
6	79.97	80.23	85.07	66.56	98.18	73.29	107.02	113.22	107.87	98.84	112.3	106.41
7	63.01	67.44	65.03	49.16	79.51	60.44	117.88	125.06	129.38	114.73	136.3	129.19
8	44.98	53.68	54.73	38.08	60.09	44.09	128.94	137.69	153.68	133.5	161.12	160.21
9	40.54	40.07	50.49	28.33	41.75	35.4	138.68	141.9	177.36	146.54	183.67	182.72
10	37.25	33.39	41.74	21.66	36.74	27.85	156.4	153.96	190.83	155.79	195.8	202.47
11	34.82	30.49	28.25	24.92	34.97	15.95	170.43	160.98	169.32	151.83	206.92	227.8
12	28.54	30.23	22.83	22.49	28.1	11.75	178.65	166.36	168.08	143.67	213.08	180.52
13	24.86	24.09	22.73	23.88	28.17	11.85	167.13	169.41	169.59	154.13	213.83	181.87
14	26.11	22.74	20.08	26.57	30.4	13.69	157.67	165.05	169.05	104.42	205.92	172.54
15	29.4	23.73	19.61	17.38	26.96	16.47	140.71	156.68	172.85	98.72	206.41	167.77
Extended Data Figure 5e
	Volume, %							Fluorescence intensity, %
Time, min	WT			Cx3cr1-CreERT2; Lrrc8alox/lox				WT			Cx3cr1-CreERT2; Lrrc8alox/lox
5	100	100	100	100	100	100	100	100	100	100	100	100	100	100
6	69.02	89.0994	80.97	68.72	101.43	80.35	86	117.6	112.734	117.3	126.9	99.36	104.96	108.02
7	46.75	66.0358	57.88	47.22	93.29	70.41	68.52	139.44	131.327	143.99	136.05	109.03	121.55	127.68
8	37.25	52.6296	42.05	37.65	80.03	57.02	48.33	156	148.339	169.08	165.23	122.87	135.4	157.45
9	29.86	45.9087	32.77	32.88	67.23	48.16	35.77	166.6	158.015	182.2	156.58	135.2	138.34	179.72
10	25.47	38.5421	27.8	28.5	56.88	38.03	28.88	173.63	163.678	191.23	154.23	147.2	145.65	189.26
11	24.39	32.2556	24.1	24.58	48.61	30.9	25.56	175.41	165.143	189.02	155.56	152.49	143.7	186.07
12	21.66	31.6323	22.49	26.13	39.7	28.49	22.26	175.09	162.971	187.05	149.98	156.07	139.5	189.3
13	19.48	27.1686	21.77	24.16	33.3	23.82	19.14	174.19	160.1	178.84	143.62	150.72	136.4	175.95
14	17.91	25.0728	21.01	20.3	28.38	22.23	18.61	174.25	151.947	172.45	145.558	148.56	131.75	172.83
15	18.41	23.2809	18.74	20.7	25.74	21.94	17.06	170.57	147.017	167.84	142.416	137.38	120.8	162.83
