# Supplementary material for: Proton-gated anion transport governs macropinosome shrinkage
Source: Nat Cell Biol. 2022 May 19;24(6):885–95. doi: 10.1038/s41556-022-00912-0 (PMC9203271; doi:10.1038/s41556-022-00912-0)
Supplement: Source Data Extended Data Fig. 6 — Statistical source data. [file 41556_2022_912_MOESM21_ESM.xlsx]

## Sheet: Extended Fig. 6
Extended Data Figure 6a
WT	Tmem206-/-	low Cl-	low Na+
0.344371	0.527767	0.584699	0.683979
0.54637	1.08527	0.734266	0.867905
0.925287	0.804801	0.529412	0.294686
1.11058	0.940171	0.611111	0.335137
1.31893	1.65812	0.586957	0.618056
0.390071	0.889005	0.768362	1.3918
1.07143	0.743493	0.509197	1.3892
0.488315	1.1372	1.49289
0.415493	1.02646	1.89948
0.430972	1.47445
0.745884
0.640957
0.771227
0.808185
1.14293
0.778869
0.694444
1.1296
0.691298
0.721788
Extended Data Figure 6c
6-µm beads				3-µm beads
WT		Tmem206-/-		WT		Tmem206-/-
-	+	-	+	-	+	-	+	cytoD
4.99123	1.03144	4.32683	1.12106	3.76749	0.720722	3.28874	0.448735
5.07985	1.16057	3.79663	1.01896	1.58871	0.32073	1.26281	0.171025
6.09262	1.18378	4.2628	1.1577	2.78439	0.412765	2.47796	0.406657
4.22425	1.19066	4.39379	1.43207	3.85942	0.488165	3.73068	0.477242
