# Supplementary material for: Proton-gated anion transport governs macropinosome shrinkage
Source: Nat Cell Biol. 2022 May 19;24(6):885–95. doi: 10.1038/s41556-022-00912-0 (PMC9203271; doi:10.1038/s41556-022-00912-0)
Supplement: Source Data Extended Data Fig. 7 — Statistical source data. [file 41556_2022_912_MOESM22_ESM.xlsx]

## Sheet: Extended Fig. 7
Extended Data Figure 7b				Extended Data Figure 7c
LRRC8A/Rab5	LRRC8A/Rab7	LRRC8A/LAMP1		4 min		7 min
0.2	0.05	-0.11		LRRC8A/Rab5	LRRC8A/Rab7	LRRC8A/Rab5	LRRC8A/Rab7
0.23	-0.26	-0.14		0.36	-0.16	0.0833333	0.0825
0.11	-0.13	-0.15		-0.156667	-0.21	0	-0.296667
0.12	-0.33	-0.07		0.365	-0.275	-0.136667	-0.16
0.15	0.01	-0.49		0.373333	-0.3525	0.08	-0.193333
0.07	-0.47	-0.18		0	-0.215	0.115	-0.12
-0.14	-0.1	-0.09		0.175	-0.2825		-0.31
0.22	-0.33	-0.26		-0.125	-0.0925		0.27
0.17	-0.2	-0.4		0.445	0.04		-0.2425
-0.11	-0.15	-0.56		0.336667	-0.36		-0.45
0.13	-0.23	-0.16		0.00333333	-0.32		-0.12
0.21	-0.35	0.07		-0.026
0.28	-0.1	-0.08		0.6
0.17	-0.07	-0.02		0.194
0.08	-0.04	-0.07		0.176667
0.13	0	-0.25		0.0475
0.11	-0.09
0.09	-0.19
	-0.03
	-0.13
