# Supplementary material for: Proton-gated anion transport governs macropinosome shrinkage
Source: Nat Cell Biol. 2022 May 19;24(6):885–95. doi: 10.1038/s41556-022-00912-0 (PMC9203271; doi:10.1038/s41556-022-00912-0)
Supplement: Source Data Extended Data Fig. 8 — Statistical source data. [file 41556_2022_912_MOESM23_ESM.xlsx]

## Sheet: Extended Fig. 8
Extended Data Figure 8b				Extended Data Figure 8c
LRRC8D/Rab5	LRRC8D/LAMP1	LRRC8D/Rab7		4 min		7 min
0.28	0.2	0.16		LRRC8D/Rab5	LRRC8D/Rab7	LRRC8D/Rab5	LRRC8D/Rab7
0.21	0.45	0.05		-0.256667	-0.44	-0.44	-0.34
0.29	0.2	0.02		-0.47	-0.366667	-0.34	-0.35
0.17	0.14	0.12		0.06	-0.33	-0.325	-0.18
0.26	0.25	0.03		0.04	-0.19	-0.255	-0.41
0.15	0.15	0.31		-0.19	-0.186667	-0.2425	0.21
0.22	0.06	0.06		-0.16	-0.155	-0.295	-0.21
0.37	0.03	0.2		0.02	-0.216667	-0.34	-0.266667
0.33	0.23	0.12		-0.36	-0.32	-0.105	-0.275
0.14	0.25	0.23		-0.24	-0.325	-0.08	-0.393333
0.22	0.25	0.06		-0.3075	-0.326667	-0.18
0.24	0.13	0.24		0.06	-0.32	0.0625
0.07	0.31	0.21		-0.2
0.25	0.15	0.03		0.01
0.24	0.36			0.0433333
0.36	0.14			-0.0833333
0.28	0.17			-0.25
