# Supplementary material for: Proton-gated anion transport governs macropinosome shrinkage
Source: Nat Cell Biol. 2022 May 19;24(6):885–95. doi: 10.1038/s41556-022-00912-0 (PMC9203271; doi:10.1038/s41556-022-00912-0)
Supplement: Source Data Extended Data Fig. 9 — Statistical source data. [file 41556_2022_912_MOESM24_ESM.xlsx]

## Sheet: Extended Fig. 9
Extended Data Figure 9a				Extended Data Figure 9b			Extended Data Figure 9c
3/EEA1	3/Rab7	3/LAMP1		3/EEA1	3/Rab7		3/EEA1	3/Rab7
0.47	0.55	0.84		-0.45	-0.005		-0.45	0.335
0.3	0.57	0.82		-0.085	0.1		-0.346667	0.49
0.23	0.63	0.9		0.05	-0.0866667		-0.39	0.62
0.44	0.62	0.88		-0.13	-0.395		-0.27	0.51
0.2	0.65	0.84		-0.12	-0.143333		-0.276667	0.58
0.33	0.59	0.88		-0.4	-0.346667		-0.42	-0.11
0.28	0.7	0.89		-0.09	-0.1		-0.36	0.24
0.3	0.64	0.87		-0.346667	-0.34		-0.38	-0.47
0.2				-0.516667	-0.315		-0.45	0.526667
0.21				-0.293333	-0.305		-0.415	-0.36
0.25				-0.236667	-0.385		-0.27	-0.49
0.37				-0.4	-0.35			0.595
					-0.065			0.193333
					0.13
					0.01
					-0.37
					-0.34
					0.18
