# Supplementary material for: Proton-gated anion transport governs macropinosome shrinkage
Source: Nat Cell Biol. 2022 May 19;24(6):885–95. doi: 10.1038/s41556-022-00912-0 (PMC9203271; doi:10.1038/s41556-022-00912-0)
Supplement: Source Data Extended Data Fig. 10 — Statistical source data. [file 41556_2022_912_MOESM25_ESM.xlsx]

## Sheet: Extended Fig. 10
Extended Data Figure 10a
pH	I515/I445
4	1.34	1.43	1.31	1.27
5	2.74	2.9	2.88	2.96
5.5	3.53	3.43	3.5	3.46
6	3.88	3.92	3.97	3.88
6.5	4.07	4.01	4.07	4.05
7	4.05	4.13	4.17	4.13
8	4.2	4.14	4.25	4.11
Extended Data Figure 10b
	I515/I445
Time, min	WT			Clcn4-/-
5	3.51	3.32	3.29	3.46	3.57	3.46
6	3.28	2.99	2.76	3.2	3.31	3.12
7	3.2	2.92	2.73	3.06	3.33	3.08
8	3.17	2.93	2.78	2.98	3.33	3.07
9	3.22	2.99	2.84	3.01	3.4	3.13
10	3.26	3.1	2.92	3.12	3.5	3.2
11	3.36	3.2	3.03	3.18	3.59	3.27
12	3.45	3.3	3.11	3.3	3.66	3.35
13	3.53	3.39	3.19	3.42	3.74	3.4
14	3.64	3.44	3.21	3.47	3.79	3.46
15	3.68	3.48	3.22	3.51	3.89	3.5
16	4.69	4.59	4.65	4.41	4.74	4.61
Extended Data Figure 10c
	I515/I445
Time, min	WT		Clcn5-/-
5	3.71	3.83	4.08	3.83	3.55	3.48	3.72
6	3.08	3.47	3.56	3.36	3.1	3.03	3.37
7	2.98	3.41	3.25	3.17	3.02	2.86	3.26
8	2.95	3.34	3	2.99	3.06	2.75	3.22
9	2.96	3.32	2.88	2.87	3.08	2.76	3.24
10	2.98	3.34	2.82	2.8	3.17	2.83	3.3
11	3.1	3.34	2.85	2.8	3.29	2.97	3.36
12	3.19	3.41	2.9	2.85	3.43	3.12	3.45
13	3.29	3.43	3.01	2.95	3.5	3.27	3.5
14	3.43	3.47	3.09	3.03	3.61	3.37	3.61
15	3.53	3.5	3.24	3.17	3.68	3.49	3.65
16	4.66	4.59	4.67	4.65	4.7	4.67	4.73
